# Supplementary material for: Molecular Effects of Silver Nanoparticles on Monogenean Parasites: Lessons from Caenorhabditis elegans
Source: Int J Mol Sci. 2020 Aug 16;21(16):5889. doi: 10.3390/ijms21165889 (PMC7460582; doi:10.3390/ijms21165889)
Supplement: Supplementary file 1 [file ijms-21-05889-s001.zip]

Archive with 1 entries (1 files):
- ijms-871955-supplementary.xlsx
