# Supplementary material for: Molecular Effects of Silver Nanoparticles on Monogenean Parasites: Lessons from Caenorhabditis elegans
Source: Int J Mol Sci. 2020 Aug 16;21(16):5889. doi: 10.3390/ijms21165889 (PMC7460582; doi:10.3390/ijms21165889)
Supplement: Supplementary file 1 [file ijms-21-05889-s001.zip › ijms-871955-supplementary.xlsx]

## Sheet: Hoja1
Differentially expressed genes in Cichlidogyrus parasites exposed to silver nanoparticles
Low concentration (6 µg/L AgNPs)				High concentration (36 µg/L AgNPs)
Gene Id	Gene symbol	Z-score		Gene Id	gene symbol	Z-score
C25G4.5	dpy-26	-0.612394		ZC410.7A	lpl-1	-2.07139
W07B3.2D	gei-4	-0.587589		Y20F4.2		-2.73232
C05C8.3	fkb-3	-0.107835		C41C4.6		-1.36584
Y54G2A.26		-0.477579		Y105E8B.1D	lev-11	-2.85367
C14F11.2		-0.435308		C10G11.2	srh-50	-0.626798
C32A3.3B		-1.18904		M142.1	unc-119	-0.847934
W06H8.1D	rme-1	0.264419		T24B8.7C		-0.424121
T26C5.3B		-0.930235		F11C3.3	unc-54	-0.272126
F40E3.5		-1.15824		C34E11.1		-0.773691
C37A5.1		-0.22224		Y52E8A.2		-0.739225
D1044.7		-0.801266		K03H1.12		0.0977704
ZC504.4C		0.870288		ZK795.2		-0.128
W09G3.3B		0.459315		C32A3.3B		-0.0265855
C18E3.3		-0.628054		ZK112.2	ncl-1	-0.249769
W06F12.3		-1.23155		C27H5.1	pdl-1	0.200978
T05F1.6B	hsr-9	0.258954		C18E9.7		0.297757
ZK795.2		-0.870039		F49E12.9		-0.104727
C10G11.2	srh-50	-0.908284		C33G8.2		-1.04751
R01B10.1	cli-1	-0.651165		ZC15.3		-0.413268
F54E7.2	rps-12	0.224756		C10H11.1		-1.56017
C33D9.3		0.472638		Y61A9LA.3A		-0.221885
Y92H12BL.5		0.131751		C01G10.8		0.397043
K02H11.7	str-243	0.743491		T12D8.4		0.48522
T24H7.5B		0.743491		B0454.2	sri-31	0.774449
C52E2.4		-0.718764		H08J11.2		-0.0633555
C15A11.6		-0.707726		C52E2.4		0.790626
C07D10.1		1.10368		Y59E1A.1		0.92791
T22C1.9		0.733929		T08B6.7	str-170	-0.463891
F44C8.5		-0.14237		Y54E10A.4A	fog-1	0.438314
F38E11.2	hsp-12.6	0.0965439		W06F12.3		-1.73307
Y18D10A.7	ptr-17	0.119061		ZK1010.9	snf-7	0.312824
F53C11.7		0.744631		ZK470.5B		0.96569
ZK112.2	ncl-1	-0.989827		K11D9.2A	sca-1	0.311061
T17H7.4A	gei-16	-2.42812		Y54E10BR.1		-0.178
F59E10.3		1.2587		K02H11.7	str-243	0.572974
T26A5.5B		1.26177		T22F3.11		-1.31078
C06A8.6		0.265789		Y48E1B.13C		0.699692
F41H10.7	elo-5	-0.469984		R05H5.1	srd-2	0.484936
T22H6.2B		-0.506471		C54G7.2		-0.0036744
F47B7.1		1.08298		Y92H12BL.5		1.32718
C02D5.2		-1.79618		Y54G2A.26		1.08709
R12E2.13		1.82127		T23F1.7A		-0.0493579
Y51A2D.7A		1.68374		C02D5.2		0.744757
C34E11.1		-1.25891		K11D9.3		-0.360217
T04D1.2		0.393331		ZK856.1	cul-5	0.815834
T07D4.3	rha-1	-0.0665001		E02H1.7	nhr-19	0.738701
F29C4.6		1.07297		M03F4.7		0.197397
W07B3.2A	gei-4	0.652871		ZK617.1B		1.27001
Y102A5C.8		1.22307		C06A8.6		0.73819
T24B8.7C		-0.17907		DC2.1	srh-80	1.03212
Y48E1C.1C		-1.20297		C29E4.11		-1.7887
ZK596.1		-0.633491		F23F12.10	srb-11	-0.311401
C24A1.3		0.0440471		K10G9.1		-0.91338
ZC410.7A	lpl-1	-2.3658		ZK1127.9C		-4.06748
Y57G11C.24A		0.961278		T19B4.2	npp-7	-1.03251
W09H1.6A	lec-1	0.919345		Y48E1B.2B		2.2997
F09C6.1		-1.03197		F25E5.13	srh-92	-0.604724
F55F8.6		0.403287		R09F10.9	ced-13	-0.0505164
C16B8.3		0.0221624		B0024.10		-0.308871
M142.1	unc-119	0.819413		F26D11.6		0.232653
ZK470.5B		-0.860059		ZK596.1		0.044248
C43E11.2B		-0.398337		Y23B4A.2		-0.127787
F21C3.1		0.910918		Y54E10A.9B		-0.0466138
ZK970.1		-0.0535945		C52E4.3		-0.336745
F54F2.2A	zfp-1	0.279363		ZK1067.6		0.280708
Y49E10.14	pie-1	1.22613		F34D6.5	sri-62	0.213957
C03A3.2		-0.20314		C33A12.3		0.767137
F26D10.10		-0.283589		F35H10.5		-0.116155
Y54E10A.4A	fog-1	0.847142		T21D12.3		-0.478149
F34D6.5	sri-62	-0.233912		F22F7.1B		-0.944431
Y48E1B.2B		-0.247953		T24C4.6A		0.464437
W08A12.1C		-0.128437		T01E8.2	ref-1	1.00377
C31H1.6B		0.762843		W05E7.1		0.145819
R04B5.4	nhr-12	0.255798		C15C7.2	klp-8	0.58385
F26D11.6		-1.18187		T23E7.2D		0.183592
Y73B6A.5A	lin-45	0.638095		C56G2.7		1.14986
ZC47.3B		-3.36696		C56A3.5		-0.0383402
R05H5.1	srd-2	-0.904534		W08A12.1C		0.0851114
C13C12.1	cal-1	1.67199		T17E9.2C		0.276329
F37A8.4	nlp-10	0.471394		F54F2.2A	zfp-1	0.238989
E02H1.7	nhr-19	-0.43088		F52C6.2		0.162739
F59B2.9		0.572596		C04F5.9		0.383213
ZK520.4D		0.920168		T06C10.4	flp-10	0.2446
T24C4.6A		-0.713586		C18B12.6		0.21206
F38A1.10		-0.328578		D2085.1		0.742422
Y23B4A.2		-1.64054		C08B11.5	sap-49	1.66069
C41C4.6		0.672567		Y51A2D.9		-0.245542
K03H1.12		-1.24697		H02F09.2		-3.79351
B0454.2	sri-31	0.251841		T14D7.2		-1.09779
F13C5.5		1.6224		B0507.2		0.591694
ZK1127.9C		-1.42517		F42G8.6		-0.282725
F15C11.2C		0.289334		C01F6.4	fem-3	1.3989
ZK617.1B		-0.0467292		C04E7.3		0.472555
C18B12.6		0.46748		ZK1151.1		0.856776
F48A9.1		-0.0211065		T14G8.1	chd-3	0.295805
T08B6.7	str-170	-0.645875		C17B7.11		-2.2527
B0507.2		-1.1642		ZK353.6	lap-1	0.920091
T01E8.2	ref-1	-0.340794		Y42G9A.2		0.821307
C33G8.2		-0.265625		T21E12.4	dhc-1	-0.950224
F09E5.17		1.49882		Y51A2B.6B		-2.00106
C01F6.4	fem-3	0.477063		B0198.3		-1.20806
K10G4.1		-0.0992232		T23B3.4		-1.17963
C08B11.5	sap-49	-0.251751		C41D11.4		0.0428779
T22F3.11		-2.39134		F26D10.10		0.825985
F10D11.6		1.45891		T14E8.1A		0.845392
T12D8.4		-0.0963266		F42A6.9		0.916861
C56G2.7		1.08717		Y39B6A.8		-1.39643
Y54E10BR.1		-0.819072		T20H4.3	prs-1	0.0712629
C18E9.7		0.124564		T14G10.2A	pxf-1	-0.228199
K11D9.3		0.731398		T23E7.2C		-0.73304
C15H7.3		-0.16489		T03G6.3		-0.297514
W06F12.2C		0.440424		F23H11.2		-0.250898
Y59E1A.1		-0.386719		EGAP9.3		-0.356383
Y61A9LA.3A		-0.677808		T16A1.8		0.0734759
F49E12.9		0.847403		W04H10.3	nhl-3	-0.341516
F54C9.10	arl-1	0.964947		T27E9.2		0.400378
Y48E1B.13C		-0.0624812		R52.10B		1.02218
C11E4.7		0.674248		T02G5.8		0.0748085
Y20F4.2		-0.17048		Y77E11A.14		0.352097
K10G9.1		1.85741		C16D9.1		0.535904
T23E7.2D		-0.771927		T06A10.3		0.455781
F15E6.6		1.52623		F11A5.5		-0.173998
C33A12.3		-0.125561		R07E4.2		1.28885
C05E4.13	str-262	-0.901002		Y17D7B.4		-0.0868568
T23F1.7A		-0.00954756		C17G1.7		-0.290721
Y105E8B.1D	lev-11	0.866048		C13B4.2	usp-14	1.28782
T27C4.4B	egr-1	2.01206		C42C1.10		0.187953
ZK1067.6		0.418641		R186.3		-0.539186
ZC15.3		0.715984		F18E2.3	scc-3	0.610589
F54F2.2B	zfp-1	-0.38829		F12F6.8		-0.123582
C04F5.9		-2.84565		F15A2.7		-2.59688
C50C10.7	str-2	0.376164		F13A7.11		-1.83768
C17E7.11	str-229	1.10709		F26H11.3A		-1.87041
C54G7.2		-1.25921		W07E11.3A	flp-2	-0.502301
F23F12.10	srb-11	0.00546935		T04G9.5		-1.41979
C10H11.1		-0.418844		Y110A7A.4		0.733359
D2085.1		0.121508		ZK863.3		1.50132
H08J11.2		-0.393937		C27H5.3		0.967897
ZK856.1	cul-5	0.256728		F01F1.4		1.24234
W05E7.1		0.915907		F10D2.5		1.41913
R09F10.9	ced-13	-0.73647		T06H11.4	moc-1	1.57227
F11C3.3	unc-54	-0.10362		R07H5.8		-0.163125
Y52E8A.2		0.122965		F13E6.6		-0.21084
T19B4.2	npp-7	-0.00307275		C50H11.6		-0.106664
T04F8.1		-0.162785		F11D11.8		0.184296
C33A11.1		-2.11275		T04D3.1		0.373029
R07H5.8		-0.658261		Y105E8A.23		-0.125059
T20G5.6	unc-47	0.896355		F37B1.3		-0.00255332
F57F5.5	kin-13	0.110073		Y43F4B.9		0.779568
F25E5.13	srh-92	1.63996		C48B6.6	smg-1	0.385461
Y54E10A.9B		0.747488		Y71F9AL.1		-0.660829
C50F4.2		0.884691		F10G7.9B		0.161652
C15C7.2	klp-8	1.28308		D1022.7B	kap-1	0.361539
W10D5.3D		-2.32221		C47C12.5		-1.42437
B0024.10		0.779479		T04G9.7		0.0695536
T06H11.4	moc-1	-0.822414		C28H8.2		0.119954
F52C6.2		-0.124916		F38H12.5		-1.12339
F42A6.9		-1.13303		F20D6.8		-2.6234
C52E4.3		-0.533337		C51E3.5		0.00233823
F01F1.4		-0.837259		K04C1.6		1.36631
C33D12.7	ceh-30	-1.68907		Y51A2D.14		-0.890322
T17E9.2C		0.368764		F56H6.13		0.0113906
ZK1151.1		0.985713		ZC443.4		-0.412083
T06C10.4	flp-10	-0.34457		VT23B5.2		-0.438865
Y77E11A.14		-0.970658		F10G2.9		-0.334054
T20H4.5		-1.04734		K03D7.4	srh-261	-0.00280215
F22F7.1B		-0.0175416		ZK970.3		0.06941
T19B10.2		-0.196456		F13G3.4		0.679223
T20H4.3	prs-1	-0.594488		Y54G2A.22		-0.593088
C29E4.11		0.506319		F22F4.1		1.30044
T27E9.2		-0.0645693		F10G8.2		0.447221
C25A1.5		1.69344		Y39A1A.12		0.222238
T21D12.3		0.0661843		C12D8.4		0.998335
C50B6.14		0.106317		C25A1.5		3.83944
F22F4.1		-1.71509		T25E12.8		-0.0481606
Y69A2AR.5		-0.0406085		Y71F9B.13A		-0.7026
Y17D7B.4		-0.0547948		T01H10.6		-0.969563
C04E7.3		1.02935		Y67D8C.8		-0.188422
F01F1.8A	cct-6	0.225039		F59A3.5		0.361282
W04H10.3	nhl-3	-1.20063		C45B11.3	dhs-18	-0.388167
C27H5.1	pdl-1	3.51002		F11A5.1	srh-281	-0.3238
R52.10B		-0.39086		F20E11.1		0.053298
C17G1.7		0.172819		C50F7.5		2.66473
F35H10.5		0.717215		ZC404.10		0.294292
ZK863.3		0.337656		C24H11.4		0.0544054
C56A3.5		0.985529		D1086.7		-1.38595
Y51A2D.9		-0.184552		C29F9.14		0.0837714
T04C9.4C		0.309621		Y37E3.15A		-1.8574
EGAP9.3		-1.1637		C30B5.7		-1.16838
ZK669.1B		1.81677		F09F9.4		-1.12033
F45D11.8		1.04578		T24G10.2		0.272605
F10D2.5		-0.382113		ZC434.4		0.33285
T22D1.9	rpn-1	-0.615323		T22A3.3		-0.140802
Y42G9A.2		1.03845		ZC373.3		-0.0367948
T23B3.4		-0.869793		T13H5.4		0.280792
K04C1.6		0.126183		F28A10.3		-1.13283
T14G8.1	chd-3	-0.533077		T11F9.11	dhs-19	0.646047
W09C5.6A	rpl-31	0.933634		F13A7.3		0.0740914
Y48G8AL.8A		-0.961018		Y41C4A.8		-0.605081
T14G10.2A	pxf-1	-0.697667		C48E7.5		-0.933785
H16O14.1		-1.42378		F22B5.3		-0.895953
C50F7.5		-0.0329873		T04F8.1		-0.179486
C16D9.1		1.29712		T02G5.3		0.379803
Y51A2B.6B		-1.05616		F46E10.3		-1.14284
C41D11.4		-0.4134		F54D8.1		-0.688536
R13F6.8		0.549289		C05C12.3	gtl-1	0.517469
ZK970.3		-0.309417		Y113G7B.4		0.125227
T02G5.8		0.705696		F21F8.7	asp-6	0.000790165
D1044.2C		-0.329307		T02E1.5	dhs-3	-0.39137
ZK470.2A		-0.411548		Y77E11A.4	jtr-1	0.320196
T14D7.2		-1.13834		C17C3.7		1.84163
ZK353.6	lap-1	2.83438		AH6.9	sra-5	-0.156808
C27H5.3		0.459086		T06A10.1		0.24936
T06A10.3		-0.524313		F55B12.6	str-165	-0.70917
F18E2.3	scc-3	-0.448558		B0261.7		0.776919
C28H8.2		-0.113918		Y54E2A.3	tac-1	0.537577
F31E3.2C	ceh-20	0.706913		R08C7.2		1.40652
ZC404.11		-1.89416		Y51A2D.13A		1.91013
C12D8.4		-0.85392		Y40C7B.3		1.06238
C13B4.2	usp-14	-0.224711		C27C12.7		2.07303
T19B10.7	ima-1	0.28409		F36A2.6	rps-15	1.06627
T20B12.1		0.00026549		W09B6.2	taf-6.1	-0.93485
Y110A7A.6A		-0.094815		F13E9.4		-0.998298
C28C12.9C	gei-9	0.883188		Y87G2A.8		-0.339322
F40H3.2		-0.280807		F59E10.1	orc-2	1.18995
D1022.7B	kap-1	0.87523		C55A1.8		0.623493
T03G6.3		-1.21001		C50H2.6		-1.04971
C15F1.3B	tra-2	-0.974408		F09D12.2		0.371017
Y105E8B.1A	lev-11	-0.65634		F54B8.7		-1.37236
T04G9.7		-0.684328		F54B11.9		-1.11249
F14D7.1		-0.823793		ZC374.2		-1.14847
T01H10.6		-0.380473		H12I19.2		0.346857
F23B2.12	pcp-2	1.83231		T14G10.8		-0.656294
F56H6.13		-0.180155		M02B1.2		-1.74161
Y105E8A.23		-0.800364		F14H8.2		0.0228089
Y39B6A.35	tgt-2	0.601195		T23F4.4		-0.4417
T21E12.4	dhc-1	0.195044		ZC190.7		-0.851001
T16A1.8		1.40498		C30G12.3		-0.617515
T23E7.2C		-0.172095		T07C4.7	mev-1	0.0422271
T04D3.1		0.289496		H04M03.3		-0.725077
T05A6.2B	cki-2	0.128584		T01D3.4		1.31378
F10D2.8		0.459524		C04C11.1		1.77393
ZK1151.2B		-1.56921		AC8.3		0.650447
C25A11.4B	ajm-1	1.24845		T03A1.3		-1.20212
F42G8.6		0.931798		F26F4.7	nhl-2	1.24998
F10A3.13	str-108	-1.61416		T19B10.2		0.0892664
F59A3.5		1.15051		D2063.1		-0.608481
C14H10.2		3.7805		C16C10.5		0.40444
F12A10.7		0.345373		F12E12.6		-0.411196
F13G3.4		-0.490155		F10A3.5	str-109	1.05557
F43E2.6B		-0.0706911		T03E6.5	srh-269	-1.07975
Y54E2A.3	tac-1	0.200599		Y23H5A.5A	ctn-1	-0.253303
F10G2.9		-1.32624		F12B6.3		0.316518
Y43F4B.9		0.636149		F13H8.4		1.67593
R186.3		0.657225		ZC239.19	sri-50	0.564834
F13A2.1		-0.795346		F01F1.12B		0.0714893
F13A7.3		-1.26322		R53.7A		1.90187
K02A4.1	eca-39	-0.492297		F55C7.7E	unc-73	-0.985018
C05C12.3	gtl-1	-1.00932		H24G06.1A		-0.489056
F58A4.4	pri-1	-1.507		C09G12.2		-0.669698
T11F9.11	dhs-19	-0.219461		C17H1.3		-1.18015
ZK652.10		-0.150759		F02A9.1A		0.0196191
T01D3.4		1.06558		F10C5.2		1.61255
F58E6.8		-0.159289		C47B2.2A		0.381934
F12F6.8		-0.676313		T14A8.2		0.238983
Y105C5B.19		0.559014		Y57A10B.2		-2.9128
D1086.1		-0.381136		T02C12.4		0.639111
F10A3.5	str-109	0.303634		T04A11.8		-1.6234
Y87G2A.3		0.359447		ZC317.5		0.00297939
Y57G7A.11		0.483449		F09A5.1		0.156982
F21F3.1		-0.490448		F53B1.3		-0.44984
Y40C7B.3		-0.849476		C31E10.6		-0.096158
F11A5.5		-0.25576		F21F3.1		2.04305
T21D12.4	pat-6	-1.09333		F27D9.5		1.28843
F12A10.1		0.59314		F59D12.4	gpn-1	-1.32743
C17G10.1		0.853615		F08F8.6		0.0733323
K02B12.3		-0.0823526		F53A2.3		-0.338954
F10E7.3		-1.21971		K06B9.5		-0.577159
F36A2.6	rps-15	1.02213		C18E9.9		-0.144105
Y110A7A.4		1.97887		Y71F9AL.17		0.768465
Y51A2D.19A	slo-1	-0.928366		F11C7.1		-0.814695
F37B1.3		0.593016		C54F6.7		0.259948
W02A2.6	rec-8	1.6267		ZK593.5	dnc-1	-1.27828
F13A7.10		-1.1312		F54D5.4		0.2048
F15A2.5	efn-3	-1.23709		F58E6.7		-0.456357
F10C5.2		1.02739		B0511.7		0.129363
C04F1.1		-0.118921		B0222.3		0.278643
F58G4.3		0.000528627		F29B9.7		-0.250827
F09E5.9		0.245115		F14F9.7	srh-129	0.402896
W07E11.3A	flp-2	-1.67721		F10A3.7		1.03382
C06H5.1		0.727263		Y82E9BL.6		-0.414494
T15H9.2		1.01601		K10C8.2		-1.30134
C42C1.10		2.11137		F58H1.5		-0.212237
W09B6.3		1.71832		K01A2.3A		0.796227
F13H8.4		0.935094		C07E3.10		0.958136
F17B5.1		-1.19232		ZK1098.1		-0.844472
T07C4.7	mev-1	-0.763206		K08D12.4		-1.46881
T24G10.2		0.0615522		T08G5.2		-0.480155
F15A4.4		-0.542229		K04F10.4B	bli-4	-0.660255
F42A10.4B	efk-1	-0.0517383		ZC328.2		2.60687
ZC204.14		-1.54387		C33D12.7	ceh-30	2.64781
F08C6.5		0.158549		K04F10.4D	bli-4	1.08054
K03H1.1	qrs-2	0.0667719		C53D5.2		-0.571757
F53F1.9		0.433174		C28C12.9C	gei-9	0.452776
ZK652.4	rpl-35	0.148749		F52E1.5		-1.02452
F12E12.3		-0.022229		W01B6.2		2.51118
F08E10.2		0.544722		W10D9.3		1.01338
T20G5.2		0.109721		T24A6.13		-0.354909
F42A8.3		0.229356		C50F2.1		1.06124
F11D11.7		-0.0595685		C18B2.2		-0.555658
F09G2.4		1.14934		T08B6.8		0.000302198
C50H11.17		-1.1619		F58E2.2		-0.801841
F08H9.3		-1.11717		R07B7.12		-0.602351
F13D2.3		-0.873137		K07C6.15		-0.500284
E04A4.6		-2.78577		C15H9.10		-0.810606
F54D8.1		-0.994534		M176.10		0.929424
F59A1.13		0.690958		Y48E1B.11		-0.857171
F32B4.1		-0.228082		Y56A3A.3	mif-1	-0.342697
W10G11.19		1.65128		F54B8.11		-2.14594
F08F8.5		0.854082		M02A10.2	irk-2	-0.156452
C34B2.8		1.06829		F48G7.3	nhr-83	-0.718105
ZC204.12		0.197521		F53F1.9		0.818529
B0513.9		-0.0142314		F57B9.10	rpn-6	-0.43778
Y113G7B.5		0.127119		Y57G11C.10	gdi-1	-0.0364612
Y41C4A.8		-0.810524		Y45F10A.5	nlp-17	1.08091
T13H5.4		-0.0303221		T25G12.7	dhs-30	0.309874
F10G8.2		0.719356		T09B9.4		-0.294266
ZK1098.1		-2.59337		F27B3.7		0.685078
T25F10.6		-0.0811644		ZK1236.8		-1.62333
F54D1.6		0.757743		F13B6.1		0.456315
Y77E11A.4	jtr-1	0.685152		C30G4.5		0.225915
ZC204.6		-0.6252		Y76A2B.1	pod-1	-0.297238
C17B7.11		0.474926		C55A1.3	str-248	-0.539304
ZC328.2		0.377924		F31F4.1		0.254706
F14F8.2		1.76344		F14B8.3		0.69786
F22B7.9		0.508108		F55C12.6		-1.7597
F48G7.3	nhr-83	-1.8598		Y37E3.1		0.59292
F11E6.8		0.601139		C27A12.4		0.75062
F30A10.8B	stn-1	-0.315521		F41H10.8	elo-6	-0.103696
T27C4.4A	egr-1	0.251778		F46C5.8		-0.048339
T04H1.4	rad-50	0.774579		H11L12.1		0.393594
K03D7.8		-1.9914		Y49A3A.4		-0.0222828
H35N09.1		1.14777		F28C12.4		-1.12577
C50H11.6		-0.550021		F53G2.1		0.317555
Y113G7B.4		-0.91448		C50C10.5		-0.321849
C52B9.10		1.36864		Y40H4A.1	gar-3	0.421767
F14B8.3		-0.0982703		F31E8.2A	snt-1	-0.0176806
C50H11.3		-0.576572		F44E7.6		0.0892427
B0198.3		0.280579		R08B4.2		-1.37506
C52E4.6B		-0.374284		C51F7.2		-0.507972
AC8.3		0.500518		M03A1.3	dao-2	-0.74959
H06H21.7B		-1.30585		C56C10.7C		1.56639
F59E10.1	orc-2	-0.79459		C27A7.4	che-11	1.17823
H11L12.1		0.245351		C15C6.3		0.551717
C24H11.4		-0.919085		C29F7.4	fkh-3	-0.761127
M142.4	vab-7	-1.61732		C15H9.3		0.653502
F12F3.1	exp-2	0.862729		Y53G8AR.5		0.370634
Y39C12A.1		0.795782		F14D2.11		0.763252
ZC317.5		0.0556491		F53B7.4		0.101819
C27H5.4		0.419937		Y48G1BM.2		-1.38609
F14F8.9		0.375452		C49D10.7		-0.700213
F09F9.3		0.618852		Y69A2AR.5		4.05414
F09G2.8		0.311647		H27D07.6		-0.987418
K03B4.7		0.0917047		F37C12.15	srb-8	-0.172135
F12A10.3		0.793976		F57C2.5		1.06436
F13E6.6		-2.11392		Y92H12BR.8		0.904028
F14B8.2		0.788555		C01G12.2		-0.133197
Y38E10A.15		2.67715		M01B12.1		-0.956499
C48B6.6	smg-1	0.241408		ZC132.7	srh-192	-0.109472
C45E1.4		1.61821		K08D8.2		-0.516959
F10G7.9B		0.91182		K04B12.3		-0.711636
T22A3.3		-0.43481		C49G7.4		-1.09932
F10A3.7		-1.61004		F21A10.4		-1.48102
C04C11.1		0.980029		T07G12.5		-1.54195
T01G9.4	npp-2	0.893095		B0545.4		-0.731368
Y50E8A.4B	unc-61	0.346118		C50H11.9	str-244	0.945324
F09C6.10		-1.71769		Y26G10.1		-0.223023
F13G3.2		-0.143988		Y55F3BL.2		0.0583742
F21H7.5		-1.22701		T12D8.6		1.05571
Y47D9A.4		0.269051		R07G3.1	cdc-42	1.63473
C46H11.8		-0.608464		C43E11.11		-0.143177
C50D2.1		0.472949		K01A11.4	spe-41	-1.14624
F46B6.6		0.215312		F20E11.3		-0.227475
F57G8.1	srh-180	0.324686		F27E5.4	phg-1	-0.0374809
T22F3.2B		-1.09745		C27D6.7	srb-4	0.555762
F59F4.3		1.0241		K02A11.1B	gfi-2	0.562332
F42G9.6A		-0.318015		ZC239.17		0.88794
F41B4.3		0.446394		F10G2.7		-0.0385979
Y39B6A.8		-0.972714		F54D1.2		-1.93787
B0222.3		-0.314102		F13E9.7		0.00212691
K02B2.1		0.329042		Y66H1B.2		0.721113
C15F1.1		-2.06179		F02G3.1A		-1.20941
Y116A8A.7		-1.38346		ZK1290.12	wrt-1	0.937641
F10E9.5		0.0810305		T01H3.3		-0.405623
T24E12.11		-0.321681		T09B9.3		-0.156367
F44G4.4		-0.289543		F14F8.6		0.673178
JC8.8		-0.783044		H23N18.2		-0.129559
M163.3	his-24	0.324318		C27H5.4		0.979541
F36D1.1		2.2086		Y87G2A.3		2.47978
ZC317.6		0.720858		E02H4.4		-1.03153
F55C7.7A	unc-73	-0.550423		F08F3.6		0.320606
C32B5.6		0.741352		C16D9.7		-0.775737
F11D11.8		2.37243		R07B7.9		-1.16982
F09B9.2A	unc-115	1.13112		C14C11.5		-0.248747
K04B12.3		-0.585202		VW06B3R.1A		0.72976
F10C1.2A	ifb-1	-1.51824		T25B6.3		-1.69803
F10A3.8	str-97	0.801881		R08H2.4	srh-251	-0.818289
ZK1073.1		0.427443		B0205.7		-0.00808755
T26G10.1		-0.47867		C49C3.6		0.428654
F26F12.3B		0.0488362		F30A10.6		0.335081
C29E6.5	nhr-43	0.0937228		Y110A2AR.3		0.202847
C56E10.4		-0.806466		W05G11.5		-1.50661
F14H3.12		1.74327		T06E6.12		0.162674
F14F3.1C	mab-18	-0.865841		C49D10.10		-0.561338
F09C6.6		0.671567		F21A3.7		-0.421939
Y45F10A.5	nlp-17	-0.918792		F53F4.13		0.396195
C12D8.10B	akt-1	0.786563		F45F2.11		0.251322
C50C3.2		1.47118		C17E7.9A		1.24812
F57B9.4A		-1.07993		T16G1.1	pqn-67	-0.33238
K08C7.3	epi-1	0.699644		R06B10.2		-0.398157
F54C9.7		-1.20544		F45C12.14		-0.765602
W01H2.3	rab-37	0.0446324		C09G5.4	col-39	1.35081
C05D9.2		-0.362452		Y37D8A.15		1.33407
T28A11.20		-0.601989		C50H11.5		-0.500518
T14E8.1A		-1.16235		F38E9.3		0.453952
T12B5.2		-1.77104		C54D10.7		-0.403476
F22E5.13		-0.102407		T05H10.6A		-0.0634311
F11A5.12		0.736701		C18B12.1		-0.691225
C47C12.5		-0.518207		Y82E9BL.11		0.0904166
VT23B5.2		-1.3661		T23G4.3		0.146866
K08D10.4		-0.139748		K06C4.17		0.390731
F25F1.2		1.85501		Y22D7AL.13		-0.796355
F10A3.15	str-111	-0.863951		F54D8.3B		0.0744879
F59A1.12		-0.566953		C14C11.3		-1.64726
F22G12.3		1.20526		W02A2.6	rec-8	0.734991
T12E12.1		-0.321375		C50C3.2		2.5565
EMPTY		-0.108198		Y23H5A.4		-0.653947
B0399.1C		0.231837		T06A1.5		-0.747518
K02E10.4		0.600952		C41G6.10		-0.589486
T28B11.1		-0.587573		B0218.7		0.354601
K04C1.2A		1.43819		T01B7.4	cyp-11	-0.649777
F42A6.6		0.838707		T24H10.3	dnj-23	0.652245
F08F8.6		0.997013		Y102A5C.20		-0.909816
F58E1.6	nhx-6	-1.34751		Y71D11A.2		-0.214297
F26H11.3A		-0.808386		K07A3.2	ptr-12	0.802316
F10D11.3		1.65201		K03D7.8		-0.250329
K01A2.3A		0.287085		ZC21.3		-0.583459
R11H6.2		-1.50148		F57F5.5	kin-13	3.84979
F22D6.11	gly-18	-0.0776087		F59C6.8		-0.576579
T25E12.8		-1.45532		F40F9.9		2.83162
C47D12.4		0.465753		B0399.1C		0.320205
F27B3.7		1.78391		Y43B11AL.2		-0.235633
F13H10.1		-0.0923762		Y43B11AL.1		-0.875372
ZK970.5	gcy-4	0.410383		W03G9.6	paf-1	0.309355
ZC443.4		1.33314		F42E11.1	pgp-4	0.553691
C46H3.1		-0.510685		Y39C12A.4		-1.25466
H35N03.1	exp-1	-1.2341		C49C3.8		-0.864113
F08E10.1	srh-235	-0.781359		C16C4.14		0.309165
C16C4.10		-0.969336		Y54H5A.3		-0.692628
Y37A1B.5		0.265424		F10G7.2		-0.58357
F22B7.7	twk-8	0.990856		Y45F10B.5		-0.561564
C48C5.3		-0.817951		ZK973.2		-0.00348418
R11A8.4	sir-2.1	1.65772		R10E4.4	mcm-5	-0.104995
F11C3.1		0.47372		T28H11.6	ssp-11	-0.356501
T10F2.1B	grs-1	0.098393		F28C6.4		-0.425901
F10E9.10		-1.51624		W10D5.3C	gei-17	-0.0890236
F57G9.3		-0.899554		Y95B8A.2		-0.235036
Y39G10AR.11		-1.20745		DC2.5		-0.120948
C16C8.6		0.136109		C40H5.7		-0.615665
K07A1.9B		0.588091		T05A6.2B	cki-2	1.67821
R08C7.2		-0.063283		ZC395.7	hap-1	-0.270159
F11D11.3		0.659184		K04F1.1		-0.355883
F11A10.5		-0.794921		D2007.4		-0.271037
Y47G6A.20A		-0.248885		Y71F9B.13B		-0.744162
F09C6.3		0.544746		Y47G6A.20A		0.050766
F09F3.1		-0.32014		T22D1.1		-0.890003
ZC239.19	sri-50	2.5865		T17A3.6		-0.176375
F54D5.4		-0.421499		F27D9.1	unc-18	0.639071
K04A8.10		0.801611		W09B6.3		3.70808
C49H3.10		0.263013		F43E2.6B		2.7313
C08B11.2	hda-2	-1.37545		ZK1067.5	twk-20	-0.103037
H19J13.1		0.505762		B0334.6		-0.777935
F07C3.8	str-94	-0.525709		F08C6.5		2.3036
C17E7.9A		1.20534		B0280.3		0.0677572
C16C4.14		-0.576823		LLC1.1	tra-3	-0.244223
F09A5.1		-1.12844		T14G12.3		-0.416478
C08G5.5		0.200862		F25H2.13		-0.478072
Y47G6A.27		0.975208		T19C9.8		-1.1329
C29G2.4		-0.267095		T02G5.12		-0.0793359
T06A10.1		2.57625		F14E5.3		-0.940031
C47B2.2A		0.223317		R05C11.3		-0.12488
W01B6.2		-0.473162		C36C5.10		-0.719749
F11D11.4		-0.357464		F32B4.1		0.582972
C49H3.11	rps-2	0.164333		Y116A8A.7		0.155736
B0041.8		-1.36191		C35D10.4		-0.166204
Y41E3.8		0.513737		K04A8.10		-0.233315
F59D6.4		0.00644529		F38A1.1		-1.17843
K10C2.6		-1.07088		T06E4.10		-0.747689
C16C10.5		-0.732563		ZK652.4	rpl-35	0.382468
F10G8.5	ncs-2	0.900143		F36D4.3C	hum-2	0.222742
Y26G10.1		-0.758458		F38E1.2		-0.294551
F57F4.3	gfi-1	-1.57306		C50B6.14		0.502508
F09F3.11		0.793545		R166.2		0.652124
F59E11.7		1.26839		C26C6.4		0.144085
F40F4.4	lbp-3	-0.411749		C46H3.1		0.141253
Y41D4B.7	nhr-87	1.23945		K03B8.6		-2.01309
F40F9.9		0.763603		B0432.9		-0.0484179
M176.6B	kin-15	-0.447685		F54E7.5		-0.275683
F13E9.2		0.976379		F25E5.12	str-28	0.654261
F14F8.6		-1.68452		T05E12.4		-0.917374
C42D4.9	str-220	0.518044		Y39B6A.7		0.374628
F20E11.11		-0.856356		C50F4.9		-1.32205
R10E8.4		0.386488		F13E6.3		-0.00689118
K10D6.2B		-2.05037		T19C9.1		-0.0943253
C16C8.14		0.0728879		C33E10.1		-0.653894
Y76B12C.8		-1.53064		T20H4.5		4.42416
C49D10.4		-1.12856		C14C6.10	sri-73	-1.55333
F23B12.9	egl-1	0.357736		C07D10.3		0.124026
H12I19.2		1.06183		R10A10.1		-1.03718
Y92H12BL.2		-0.19619		R09F10.4	inx-5	-0.0263929
C49C3.3		3.12927		Y73B6BL.34		0.678598
F58H7.3		-0.00885094		T04A8.2	srg-11	0.550869
Y51A2D.13A		1.01412		F19G12.1		-0.496868
B0334.2	twk-1	0.402575		W10D9.1		-0.271256
Y71F9AL.17		0.421991		K07C11.2	air-1	1.21893
K02B2.3		-1.21586		Y73B6BL.35		-0.0365865
Y110A2AR.3		-0.64985		W03B1.1		-0.841042
F59A3.2		-0.090647		C56E10.4		0.532774
C27A12.4		-0.183956		F32H5.5		-0.48179
C18A3.4B		0.667098		Y47G6A.1		-0.47759
ZC190.6		-0.365691		C01G5.5		-1.09741
R10D12.7		1.21425		F09C6.8		0.4886
F14F9.7	srh-129	-1.14141		F32E10.7		-0.0673437
C15H9.7		0.295888		B0228.6		1.59921
R06F6.5B		1.08534		B0454.10	sri-30	1.29513
K02E2.2		-0.14723		B0391.1		-0.234707
W04C9.6		-0.931882		F08H9.3		0.664979
K04F1.1		0.744537		F49E2.2A		0.419774
K02B12.7		-1.07584		H11E01.1		-0.935815
M02A10.2	irk-2	-1.20517		K02F3.12		0.175424
C15A7.1		0.842147		ZK792.7		-0.535892
ZC416.8A	unc-17	1.30274		T23B12.3		-0.640827
C50F2.1		0.551413		F54A5.2		0.244771
T12D8.6		-0.176011		B0507.5		-1.89665
ZC101.2B	unc-52	0.538861		F49E10.2A		1.05535
F22F4.3	klp-13	-0.844524		R08D7.7		-0.242942
Y49E10.18		-0.659733		T28D6.9	pen-2	-0.536176
ZK75.3	ins-3	0.529136		T03F6.6		-0.0574076
C05C8.6		-1.35369		Y38C1AB.1		0.193226
F54B8.9		0.39921		K01D12.7		0.735528
F14H8.2		-0.367735		C03G6.3	srj-14	-0.238673
T20D3.6		1.55212		C54A12.1	ptr-6	0.649512
C49D10.8		-0.510571		T25D3.3		-2.37427
W09B6.2	taf-6.1	-0.817264		H42K12.3		-1.11482
F09F3.12		0.0256085		C05A9.1	pgp-5	0.905349
F13A7.7		0.285032		C28D4.1		0.118112
F53F10.3		0.830591		T13H5.7	rnh-2	1.6342
H24G06.1A		-1.4289		C23G10.5		-0.878989
F23H11.2		-0.468682		C46E10.10	srh-100	1.20111
C18E9.9		0.390396		Y105E8B.8	ero-1	0.204941
Y67D8C.8		0.558011		F45E6.1		-0.119399
H06H21.9		-0.602074		C53D6.3		0.731879
Y50D4C.2		0.63386		W03A5.3		-0.962013
B0454.10	sri-30	0.143716		T03G6.1		0.526346
Y43F4B.10		0.610272		T08D2.4		-0.0904304
Y53C10A.14		0.892947		C30F12.6		-0.162696
F43H9.3		-0.74461		Y54G11A.9		0.594961
C05E7.4		0.389297		C17C3.1C		0.669438
C07E3.10		0.931626		F01G10.8	daf-14	0.678102
T04B2.2	frk-1	-0.333987		B0303.4		-0.524887
K06A5.1		-2.18349		T26E4.12		-0.337379
Y105E8B.8	ero-1	-0.445146		Y56A3A.33		-0.542143
ZC196.6		0.0353598		C48D1.1		-0.228998
F10B5.8		0.0541971		T15D6.12		-0.48122
W09H1.5		-0.59793		C49G7.8		0.400692
F53G12.1	rab-11.1	1.16732		W05B10.5		-0.909294
C54F6.4		1.63832		T04H1.4	rad-50	2.53934
T05B4.3		1.8616		F38A5.6		-0.422755
C49A9.6		-1.3621		K06B4.1	nhr-51	0.299885
T21B10.2B		-1.30753		T06G6.2		-1.0087
F53E2.1		-0.327795		C36C5.13		-0.468528
K03D7.4	srh-261	0.714701		Y64H9A.2		-1.11567
T01G6.2		-0.585677		W03F9.4		0.61029
F56D12.1		-2.10552		M01D1.10		0.416237
F11A5.11		-2.01124		Y39B6A.35	tgt-2	3.65165
ZK1290.12	wrt-1	-1.20035		Y97E10B.6		-0.540291
W03A5.3		0.467718		Y102A5C.23		-0.952399
Y39E4A.3		-1.08323		F23A7.6		-0.37575
Y45F10A.8		0.0485183		R08D7.5		-1.1187
C05A9.1	pgp-5	-0.45481		C07A9.7B		0.343091
F43G6.1A		-0.515628		F47C12.6		-1.11743
Y71G12B.27		0.25125		F17B5.1		-0.174054
F20E11.1		1.35332		F54E2.3B	pqn-43	-1.10755
ZK1307.5	sqv-8	1.41925		Y69A2AR.4	smf-3	-0.0645865
M110.2	twk-14	-0.702272		Y80D3A.7	ptr-22	0.0836537
F01D4.5B		0.474879		K06C4.9		-0.149662
W01C8.6	cat-1	0.029223		B0280.12	glr-2	1.36776
C26E6.5		-0.330338		C14F5.3A	tnt-3	-0.315031
F16B3.1	egl-2	0.641329		Y119D3A.2		0.569077
ZC373.3		-0.141992		F23B12.3		0.265544
T19H12.4	srd-33	-1.05707		R05G6.7		1.8644
C49G7.8		-1.11596		K02F6.2		-1.69905
C02F5.11	tsp-2	-0.0967894		C50H11.17		0.707519
F37D6.4		1.20546		F46G10.6		0.74559
K04F1.10		0.940143		C24A8.4B		-1.7064
W02D3.8	smg-5	0.590477		R07G3.8		-1.09524
F57C2.5		0.71159		F56D12.1		-0.201191
C18B12.3		1.35213		C33F10.11		0.44479
Y55F3AM.15	csn-4	0.314131		F32A7.7	str-245	0.116735
ZC178.2		1.11385		T04A8.12		-0.897846
F58G1.2		-1.20198		C15F1.1		0.51167
F11D11.9		1.75821		H27D07.5		-1.33626
C48B6.3		-0.462488		Y104H12BR.1		-0.401444
F11G11.9		1.17997		F57B9.6	inf-1	0.979519
Y116A8C.9		0.657269		F59D6.7		-0.698158
F08E10.7		-0.75518		R10D12.7		1.2587
B0511.14		1.05305		F40D4.4		-0.694003
T16H12.4		-0.905251		C01G10.14		-0.412456
F52E1.5		-2.29393		F32A6.3		-0.186567
R53.7A		0.909371		T24D3.1	med-1	-1.32627
F08F3.1		-0.906324		C33A12.8		-0.527677
B0334.5		-1.36746		C03A3.1		0.558829
ZC239.12		1.08789		D2030.8		0.0767169
D1022.4		0.493934		C27C7.3	nhr-74	-0.449505
H12D21.10		0.399999		H04M03.9		-1.10152
Y106G6H.6		-1.20978		Y19D10B.6		0.123133
Y49G5B.1		-1.35837		C13B4.1		-0.387289
F31E3.5	eft-3	0.903041		F09B9.2A	unc-115	2.27651
E03H12.7		-1.14308		Y71G12B.27		1.39315
F08G2.8		1.22695		F14D7.1		2.32647
F14D2.9		-0.928286		F21H7.5		0.814336
T04G9.5		-0.449689		F21F3.6		0.072574
C27D6.7	srb-4	1.27403		C17E4.3		0.27096
K04F10.4D	bli-4	0.887613		K10B3.2		-1.26051
Y39A1C.2	oxi-1	-0.443161		C15H9.7		0.0506974
C05D9.1		-0.316788		F35H10.4	vha-5	0.201668
Y39H10A.4		1.32705		F58D5.3		1.38727
C17C3.7		-1.55175		ZK370.5		-1.23296
F13A2.8		0.2584		EGAP9.2	fut-2	-1.05251
Y82E9BR.14		0.121586		C44C8.1		0.323118
C24G6.5	dnj-6	0.0331735		R11H6.2		0.43879
F20D6.11		1.31837		Y43F4B.6	klp-19	-0.464037
T10B5.7		-0.818889		T20G5.6	unc-47	0.864921
C14A4.3		-0.389925		C44C3.1		0.11903
C37H5.5		0.918714		F56D12.5A		-0.499376
F14H3.9		0.802673		Y70C5C.1		-1.61273
K04B12.2		-0.870287		F59A6.3		0.741732
F26H11.3B		0.236257		R09B3.5	mag-1	1.01814
K07C5.7		-1.03673		F20D6.11		1.97524
T03F7.1	snf-11	-0.589065		H04M03.12		1.30538
F26A3.7		1.88474		C30F8.3		-0.945267
F45G2.7		-0.895688		T01B7.5		-0.268268
T09B9.4		-0.48282		C24H12.1		-0.452976
Y45F10B.5		0.0511823		F11G11.9		2.03254
K12B6.1		-0.0800443		F38B7.4		-1.36527
F32D1.6		0.834873		R07B7.4		-1.38406
Y45G5AL.1B		0.0368961		C11D2.1		-0.225818
F27E11.3B	cfz-2	-0.209738		C41G6.9		1.00184
ZC262.3B		-1.37078		F33D4.7		-0.169345
C46A5.6		-1.03119		Y54G2A.13		0.320195
C28C12.4		-0.696591		C29F9.4		-1.02324
K10C3.6A	nhr-49	-2.4245		R09D1.14		-0.8158
F45E4.3B		1.60506		F21D12.1B	nhr-21	-0.071728
Y17G7B.2C		-0.748532		F58E1.6	nhx-6	-0.0909463
B0228.6		1.0223		W09B7.3		-0.860821
T26E4.8		-0.239312		T28H11.3	srm-2	-0.302311
F11A5.6		0.710146		Y39B6A.32		-0.524859
C27B7.6		-1.29692		F33D4.4		-0.796803
W03D8.8		0.55019		Y40B10A.5		-1.03401
C14F11.3	gur-2	-0.640162		B0034.5		-0.336386
K10D3.6		-0.425115		H04M03.1		0.358973
T28F3.3		-0.908226		B0285.9		-0.363794
F15B9.2	far-4	0.150309		T06G6.11		-1.21313
T16G1.5		1.45092		C47A10.4		-0.51876
R10E4.1		1.62128		F53E2.1		1.6729
F58D5.3		-0.0457957		Y69A2AR.25		0.394192
F09F3.3		-0.280571		Y54E5A.1		-1.09894
ZC434.4		2.4184		Y39C12A.1		1.12514
F11H8.1	uba-3	1.83149		C13A10.1		0.923634
C45B11.3	dhs-18	-0.0250219		Y37A1B.5		0.800797
T15B7.2		0.752259		C52E4.6B		-0.069308
F09F9.2		0.735164		F01D4.3		0.227564
T14G10.5		0.0203519		Y51B9A.8		0.0645484
T23F2.1		-0.0555261		Y110A7A.6A		1.40987
Y43F4B.6	klp-19	-0.674682		F28C6.5		-2.33294
ZC302.3		0.383666		F35D11.1		-0.0907947
B0286.4A		-1.14248		F29D11.2		0.630643
Y92H12BR.8		0.671167		F53C3.6A		0.634373
F55A4.10		0.339686		F56F11.4A		0.985837
F45D3.3		-0.40205		F26H11.3B		-0.458782
C30A5.5	snb-5	-0.496518		C28C12.4		1.74889
F13A7.6		-0.041162		M153.3		-0.845132
R119.2		1.99256		K08D9.6		-0.635648
ZC190.4		-1.70942		C02F4.1	ced-5	0.158764
F14B8.4		0.192105		W02D3.8	smg-5	2.20172
K03E6.4		-0.574377		C29F3.5		1.02762
K09C4.6		-1.15611		W02D3.1		-1.29523
F32A11.4		0.592878		Y42H9AR.2		0.116499
C54D10.9		0.475933		F56H11.6		0.364668
C18A11.3		-0.293272		K08H10.1	lea-1	-1.03427
Y102A11A.5		-0.792482		W04A8.5		-0.274668
ZC239.6		1.69677		Y38A10A.3	srh-10	-0.350626
C32D5.2	sma-6	-0.302423		T26E4.8		0.404537
Y4C6A.3		-2.20399		F10E7.5		0.191152
F54E7.7	rcn-1	-1.44232		H10E21.4		0.118063
C15A11.1	col-35	0.764312		Y41C4A.5	pqn-84	-1.28264
R151.3	rpl-6	0.86102		K07E8.3		-1.59945
F57C2.2		-1.86916		B0462.1		0.531054
B0361.10		0.500617		C51E3.3		0.504414
Y17D7A.3	nhr-65	-0.890981		K02B12.3		1.24379
F14D2.11		-0.302076		B0212.1		0.706797
F31F4.16	srj-5	0.549733		M110.1		-2.82217
F58E6.7		0.377399		F53B3.2		-1.62924
K03H9.1		0.408296		F57A10.3	haf-3	-0.284403
C46E10.10	srh-100	1.01224		Y39B6A.34		0.304976
Y38A10A.2		0.81723		C38C6.6		0.166464
Y43F8B.11		0.532619		C49G7.9		0.585473
B0302.3		-0.833678		M04C7.1	gpa-15	-0.626
Y37E11B.6		-0.492471		Y45F3A.3		0.847843
C51E3.5		-0.862162		F58G1.8		1.31453
F54F2.9		0.470678		Y39A3B.2		-0.892342
PDB1.1		0.41928		F20E11.9		0.43327
C54F6.7		-0.231692		C14A6.1		0.0273986
C05D2.1C	daf-4	0.902557		K04A8.9		-0.87667
F12A10.5		1.00345		F59A1.12		1.65638
Y45F10B.1	tsp-5	0.922976		K02B12.7		0.0641979
Y73B6BL.35		-1.07732		T26E4.15		-0.588726
C31E10.6		0.107401		AC3.5		-0.401836
C54D10.8		-1.86054		C01C10.3		0.0156534
F55C7.7C	unc-73	-0.972241		F10D2.3		0.210039
C49G7.5		1.35492		ZK355.2A		0.0432685
F44G3.7		0.393612		B0361.7		0.058016
H23N18.3		0.260092		F13A7.10		1.60898
T04A11.8		-1.46043		T08E11.5		0.614214
F14A5.1		-0.345769		C04F1.1		1.29673
F22D6.2		1.72434		Y4C6A.3		-1.15168
W09G3.6		-0.668175		C30B5.3	cpb-2	-0.0533426
AH10.1		1.44071		F12A10.1		2.70052
C36B1.12		-1.71105		ZK6.9	srh-62	0.233186
R02D3.2		-0.976807		C54D10.3		-1.79094
F58G1.8		0.0903554		W01B6.5		-1.41884
T14A8.2		-1.56851		T22H2.1		-0.838739
W01A11.7		-0.862726		C13A2.7		-0.729839
Y44A6C.1		-0.193679		Y43F8B.12		-1.46871
C04F12.8		0.761025		Y11D7A.1		-1.86556
H25P06.1		0.0447276		F21A9.2		-0.0234328
F32A6.2		1.20262		Y82E9BR.14		1.33565
F54A5.2		-0.466004		T24D8.4	nlp-23	-0.298891
Y43D4A.5		-0.814618		C52A10.2		0.27709
T03F1.12		-0.260582		C29H12.2		-0.623419
ZC262.4		1.95949		M04C3.3		-0.706543
F13B12.3		1.63466		F23H11.3		0.475755
F53B6.7		-0.16859		Y95B8A.5	spn-1	0.911677
C50H2.5		-0.251251		C06A5.3B		0.0211958
F40B5.2B		-1.29354		R04F11.5		0.272693
F55B11.4		0.0151127		F19C6.5		0.65613
F09A5.2		1.15546		T24A11.2		2.3223
C50F7.9		1.02477		C15B12.5B	gar-1	0.621511
ZC196.5		0.852486		C39B10.5		-0.784793
C18C4.6		0.507461		F40F4.4	lbp-3	0.53161
C49A1.2		1.8559		T15D6.5		-0.214554
T12F5.3	glh-4	-0.399222		C24H12.6		-0.590845
Y37D8A.15		0.36006		T07H8.1		0.62775
C52D10.7	skr-9	-1.01633		F31F4.14		-1.75854
Y108G3AL.2		0.635893		C28H8.3		-0.106481
F59A6.3		-0.482638		Y54G2A.34		-0.772363
K04F10.4B	bli-4	0.495765		F08F1.1B	kin-9	0.459607
T21H8.1		0.465429		C49D10.5		1.33712
F58H1.1		-1.02385		F18E3.1		0.0490359
C50H2.11		-1.92162		VF13D12L.1		0.900035
F47H4.6		0.407337		Y41D4A.1		-2.132
C25D7.8		0.0902493		Y37D8A.3		-0.923362
C49F5.5		-1.21927		C14F11.3	gur-2	0.831072
K01A2.8B		-1.8721		T07F12.4		-1.43599
B0361.6		-0.524251		K01G5.4	ran-1	-0.341366
Y71F9B.13A		1.12855		T24H7.3		-0.85235
Y56A3A.3	mif-1	-1.12624		T12D8.2		0.866334
W03G11.1		0.41553		Y54E10A.5		-0.541073
H04M03.1		-1.90098		ZC513.11	str-139	0.144324
T28H11.1		0.104325		F08F8.10		0.240578
H04M03.2		-0.342282		F58H1.6		0.516621
F09F9.4		-0.331169		C01G10.10		-0.56133
K04E7.1		0.265811		C04E6.6	grd-9	0.771163
E03H4.6		1.11339		C49A1.10		2.05673
C52B9.5		0.203806		K04F1.8		-0.0355447
C02C2.1		-0.268111		C47E12.8	dhp-2	-0.476679
R10E4.6		0.598995		F35E12.2		-0.268757
ZC317.2		0.782352		F45D11.9		0.750775
B0304.2		-2.3292		T23F2.5		-0.933836
C53D6.5		-1.23129		R13F6.3	srg-12	0.439832
K10C9.4		-0.629602		H26D21.1	hus-1	-0.550458
T25E12.9		1.26589		W01B6.7	col-2	0.903718
W04G5.6	kin-23	0.61713		ZK1067.3		0.884924
Y71F9AL.1		1.79418		F57G8.3	srh-167	-0.413707
C16C2.1	ceh-5	0.70907		C55B7.11		-1.31475
M04C9.6C		1.08639		K10D3.6		0.713651
ZK1053.5		0.590073		T17H7.4I	gei-16	-1.24743
H10D12.2		1.16853		B0496.4		0.199612
Y110A2AL.4		-0.0422887		K08D10.11		0.221069
K08F8.5A		-0.360835		F19B2.4		-1.5022
C55C2.2	ssp-19	0.608059		R13D11.9		0.17902
C27A2.2B	rpl-22	-0.4508		T27B7.1	nhr-59	0.747184
Y53C10A.13		0.741807		F53G12.9		-0.183271
F56B6.4B	uvt-5	0.491961		C40A11.4		-0.884457
C17C3.1C		-0.31569		R10D12.11		-0.100335
F12B6.3		-0.0549314		C28C12.2		-0.433682
F49E8.5	dif-1	0.876484		C29E6.5	nhr-43	1.01044
F08B6.4A		-1.6632		Y110A2AL.1		-1.08902
F08E10.3	srh-123	0.535237		F10G2.6		1.60131
C48B4.10		-0.453404		W08F4.7		-0.811841
H04M03.3		0.961164		Y97E10B.7		0.638472
F49B2.5	kin-22	0.73961		ZK1251.7		-1.15483
F32D8.5A		-2.04953		K03H1.1	qrs-2	2.51277
C49A1.10		-0.866866		C01G5.2		-0.167989
W03G1.9		0.954506		C47E8.8		0.690211
F08F1.1B	kin-9	-0.0079247		K08H10.9		0.281712
F56A8.4		-0.21656		T17A3.10		-0.512859
F13E9.6		0.221625		F09E10.3	dhs-25	-0.0216522
T07C5.5		-0.596265		B0495.2		0.00145143
B0205.7		-1.3836		F12A10.3		2.5744
R05G6.7		1.6327		F32H5.6		-0.415569
F13B6.2		-1.65575		F10G8.5	ncs-2	0.707906
F11H8.2		-2.11086		C25E10.2		-0.957877
F21D12.1B	nhr-21	0.608377		C30B5.1		-0.973825
Y71F9AM.5	nxt-1	1.00778		C16C4.6		-0.837923
C09G12.2		0.254425		W06H3.2		-0.527476
F53C3.4		0.244009		C50E10.7		-0.575431
C49G7.2	srh-169	-0.115865		B0393.3		-1.42731
F47B7.6		-0.579042		F09F3.11		1.88646
F14F4.1		0.56173		C09H5.9	str-130	0.257139
F37C12.15	srb-8	0.0587536		Y45F10D.9		-1.13774
F54B11.9		-0.73472		D2024.7		-0.149771
K06B9.5		-2.18764		C33G8.11		-0.584131
Y51A2D.14		0.157935		F45G2.7		1.31244
F19B2.4		-0.429852		C54E10.1		-0.304681
Y22F5A.4	lys-1	-0.811601		F01F1.6		-1.35974
F23B12.3		0.0556341		Y105C5B.9		-1.27116
Y66H1B.2		-0.893448		F23D12.2		-0.544784
C16D9.7		-0.314295		K02E10.1		0.84318
T06D8.3		1.3157		ZK418.3		-0.14742
H17B01.4		-0.0243071		K06A5.1		1.74489
T23G4.1	tlp-1	-0.000730161		C32F10.1B		-0.680224
F09G2.5		2.00949		T14C1.2		-1.68596
F10F2.6		1.95903		W02B12.2	rsp-2	1.21886
F14F11.2		1.40809		Y110A2AL.4		1.36468
K02A11.1B	gfi-2	-0.164676		F30A10.8B	stn-1	2.18611
C17A2.2		-0.614183		F09E5.13	agt-2	0.236806
C39E6.1	lon-2	-0.220866		H12D21.9		0.508969
C39E9.14A	dli-1	-0.166702		K03H1.11		-0.324868
F09D12.2		0.211112		C27D6.6	srb-5	-0.517254
C10C5.1		0.501266		T16H12.8		-0.307009
T04D3.5		-0.761342		C24G6.5	dnj-6	0.751396
C50H2.6		-0.970262		K02A2.2	srd-55	0.169526
W02B12.2	rsp-2	1.08323		ZC477.10		0.0216441
Y40H4A.1	gar-3	-0.627047		K10C2.1		-0.0866538
C30G12.2		0.269376		ZK265.8		-1.40132
F13H6.4		1.09869		C39B5.9		-0.631298
T23G4.3		-0.997666		C34F6.7		0.682865
AH6.9	sra-5	0.840746		ZK1307.5	sqv-8	1.22357
F11C1.5A		0.929918		F53B2.4		-1.28515
Y38C1BA.2A	snn-1	2.06681		K07C5.7		0.181447
Y23H5B.2		-0.190726		C49G7.6		-0.478798
H05L14.2		-1.27451		F10A3.13	str-108	2.14124
F12A10.6		-1.5568		Y19D10A.3		-0.829939
Y97E10B.7		-0.195366		K10D6.4		0.3044
C50F7.10		1.11636		F26B1.4		-0.173278
Y55F3BL.2		-0.313203		Y69A2AR.3		1.30779
F58A4.7B		-1.47244		K07C6.9		0.0633484
T01G6.1		0.427224		M151.3		-1.52164
F22A3.2		2.02751		B0261.6		-0.458189
B0294.3		-0.169011		F16G10.13		-1.20771
C50H11.9	str-244	-0.373858		T25B6.5		-0.972501
F54D8.3B		-0.717685		C05D9.2		0.947863
F12E12.6		-1.85937		K03E6.4		-0.679698
Y92H12A.2		1.36011		Y87G2A.2		-0.382688
T16G12.4		-1.09793		C04G6.3	pld-1	1.71171
W02B12.12		-0.502274		W03F9.2B		-0.51639
ZC506.4	mgl-1	0.396336		C37A2.3		-0.036264
Y82E9BL.11		-0.129922		F26D2.9		-1.41504
C50B6.9		-0.399602		B0207.12B	avr-14	-0.313612
Y43F8C.13		1.19112		F56A3.1		0.23224
H06O01.1	pdi-3	-0.875862		F59E12.10		0.19655
F01D4.3		0.46265		F54B8.10		-0.653683
F59F5.2		-1.01951		F31E8.4		-0.448099
F59B2.5		-0.480809		B0244.11		-0.135556
Y49A3A.4		-0.701215		C27D6.1		0.337599
C01B10.8		0.997658		Y41D4B.18		-1.2458
C09H10.3	nuo-1	0.576378		Y76G2A.2		-0.185119
Y37F4.5		0.739018		K02B2.1		2.48659
T04A8.2	srg-11	0.677618		Y54G11A.8		-0.0536093
C05B5.4		-1.68315		K12C11.4		-0.0111531
Y19D10B.6		-0.795226		F44B9.9		0.425347
W03G9.6	paf-1	0.938099		D2062.8	sri-38	0.184594
F55B11.1		-0.674836		C15A7.1		2.07641
F49E10.2A		0.436861		Y41E3.8		1.71363
F32G8.1		-0.806266		Y82E9BR.2		0.395955
F46B6.4		0.269483		K04F1.13		1.97469
VF13D12L.1		0.327117		Y73C8C.8		-1.55766
F27D9.5		1.70959		T27A10.2		-0.389964
F14D2.10		1.44464		F55C12.1C		-0.751764
T23D8.9B		0.528386		C17B7.6		-1.90134
T07C12.7		0.656632		ZK849.2		0.983191
K11C4.5	unc-68	-0.878298		Y82E9BL.2		-0.653861
C11D2.1		-0.12327		R08H2.5	srh-122	-0.880347
T08B6.8		0.334711		ZC506.4	mgl-1	1.24588
F53C11.2		-0.357463		F28B3.7		-0.0201535
C49C3.8		-2.31496		B0454.3	sri-28	-0.988534
C17C3.10		-0.40393		Y39B6A.6	tsp-13	-0.924656
F57G8.7		0.845346		T01D1.1		-0.196513
F08C6.3		-0.525316		C53B4.3		1.26084
R06A4.3		0.215625		T20B12.4		-0.156106
F11G11.2	gst-7	0.994302		C27A2.2B	rpl-22	0.528054
Y51B9A.4		-0.156473		C35E7.7		0.108884
C18E9.11B	ooc-5	0.82967		T25E12.6		-0.494051
ZC328.4		0.353677		R07B7.2		0.574969
ZC239.17		0.527256		F21D9.1		0.319507
C53D6.7		-0.433413		Y37E11AM.1		-1.43793
F15D3.3		0.578369		Y45F10B.14	srd-10	-0.0967333
H12I19.3		-0.474954		ZK945.3		0.230812
K02E10.1		-1.41134		M163.4	gfi-3	1.01714
F11A1.2		-0.256822		Y38H6A.1		-1.00734
ZC482.6		1.12427		F37B4.13	srh-240	-0.645758
F53A2.3		-0.709957		F55B12.7		-0.653585
C45H4.9		-1.11393		F58E6.1A		-0.0619793
W04A8.4		-0.423837		T19B4.3		-1.37108
C29F9.14		-0.415951		F01D4.4		0.356839
F13B12.2		-0.527752		F32G8.6		0.420326
F53F4.13		0.207461		C49A9.6		0.165627
Y37F4.6		0.0775911		C39E6.1	lon-2	1.10824
F45G2.3		0.0498497		Y119C1B.8		1.0097
Y48A6A.1	zig-5	4.75179		R11G10.1B	avr-15	-0.769744
K10B2.5		-1.39657		K07D8.1	mup-4	-0.599654
D2045.9		-0.775695		C51E3.9		-0.414001
T27E9.7		0.873658		F20B4.7		-0.531697
C46H11.4A	lfe-2	-0.356987		ZK858.4	mel-26	0.533744
Y54E10BL.6	mek-2	-0.705599		D1086.1		2.24784
F56D1.7	daz-1	-0.0296423		ZK105.6		-1.1486
F39C12.2A	add-1	-0.286681		ZC334.1	ins-26	0.153256
F33A8.9		0.661985		T19H12.8		-0.433337
C04F12.5		0.211914		T10B9.2		-1.52914
T01G5.2		0.334703		F56H6.11		0.522401
F53C3.6A		0.786765		F20E11.11		0.255102
T19A6.3		-0.73734		F13A2.1		2.09361
T23F2.3		-1.02337		F57G9.3		2.19104
Y20C6A.3		-0.911257		E03H4.6		0.654955
F59B1.4		-0.616334		C54G10.4A		-0.945392
C48A7.2		-0.891127		F11C3.2	unc-122	0.299901
T14G10.8		0.201094		R11G1.3		-0.785817
F53H8.3		0.523503		M162.1		-2.58734
H28G03.1B		1.18729		C14B9.6B	gei-8	0.754996
F41C3.5		-0.646321		Y54G2A.16		-0.522094
F59B2.13		-0.298262		Y75B12B.6		-0.0697644
F11A5.8		1.1692		F38H4.2		-0.10963
C49H3.4		-0.0465782		R10H10.5	gpa-7	-0.699485
Y46H3D.2	str-221	0.393406		T24E12.4		-1.11091
F47D12.1E		-0.809329		T26H10.1	des-2	0.455728
F45G2.9		-0.130166		Y45G12B.2A		0.913996
Y39A3B.1		0.191597		F40E10.6		-0.698371
C18B10.7	str-190	1.64046		Y57G7A.4		-0.302206
C53C7.1		-0.462771		Y47D3B.5		1.26221
M03C11.4		-0.934558		F40F4.6		-0.628532
F59A6.4		0.22503		C37H5.5		0.501685
C30G4.5		-0.295776		Y37A1B.14		-0.575085
K02F6.9		1.86086		F09G2.8		1.64152
C33H5.12A	rsp-6	2.33303		Y63D3A.11		-1.0506
B0213.16		-0.651116		Y9C9A.14		-1.05321
Y41D4B.8	nhr-92	1.17998		W06B11.1		-0.0327404
ZC168.4	cyb-1	0.741841		F17E9.3		0.109287
F22B5.3		0.273887		H06H21.2		-0.121519
F32B4.4		0.564924		C07D10.2A		-0.0350013
C49A9.7		-0.808439		B0495.9		0.142675
F43H9.2A		-1.37454		F45H7.2A	gei-1	-0.433288
B0261.7		0.966759		ZC373.6	dao-4	1.52354
K10H10.3	dhs-8	-2.5477		T26H2.5		-1.49317
F02A9.1A		-0.0572086		C33A11.1		4.12539
B0511.7		0.377523		F56H6.1		-0.141193
R09F10.4	inx-5	-1.07358		F47B8.4		-1.37228
F26F12.6	srh-76	-0.360026		B0361.10		1.0739
F45E4.8	nlp-20	0.880177		Y43C5A.2		1.32008
Y116A8C.19		-2.03877		W04G5.6	kin-23	0.854642
T27C5.5	srh-132	0.387869		C05B5.4		0.0625085
C10G11.3	srh-51	-0.00287568		F31F4.13		-1.10863
C55A1.2		-1.98885		F38H4.1		-0.0811522
C55A1.8		0.447636		T26A5.8		0.0327591
R01E6.2		-0.63483		C05B5.2		-0.364735
C16C4.4		0.0120738		T15H9.3		0.366733
C01F6.6A		0.412221		Y53F4B.31		-0.188082
Y71H2AM.5		-0.342747		F23H12.4	sqt-3	0.198348
F54C8.3	emb-30	0.0763906		C50E3.10		-0.2712
F32A7.7	str-245	0.0462184		F35D6.1A	fem-1	0.609633
F58F12.2		0.219116		C45H4.9		-0.0617556
C49G7.3		-0.992556		R186.6		-0.261138
F59A7.3		0.775812		F01F1.13		-0.500942
F25B5.7C		-0.0110138		C41G7.4		-0.5803
C27C7.4	nhr-73	0.120704		F21F3.3		1.31458
B0412.5		0.426192		Y48G1BL.5		0.181639
T28C12.3		0.637001		F07F6.2		0.13488
Y37E3.1		-0.414036		F35F10.1		0.105541
F14H3.11		1.58186		M02H5.12		-0.836525
T03D3.6	srj-45	0.332258		F46H5.8		-0.0476507
C56C10.7C		0.731015		F09F3.12		0.0808782
R09G11.2	nhr-1	0.683305		Y39E4A.3		0.616285
C13A2.2		-1.62559		T07H6.4		-1.71149
K07A3.2	ptr-12	0.681436		R10E8.1		-0.7225
Y47D3A.27	teg-1	-0.5619		T22B2.7		-1.67749
C15H9.5		-0.629957		Y48D7A.1		-1.12828
ZC196.8		0.794249		F39B2.7		-0.699326
B0391.1		0.152199		F41F3.2	soc-1	-2.09091
F10G2.7		-1.01658		Y106G6A.2A		1.49183
F44B9.2		-0.0976078		F41E7.1		-1.37063
T08D2.4		-1.77052		T07H8.2		-0.355873
B0207.6		0.417684		Y55F3AM.7		-1.28145
Y113G7A.15		0.290219		H27M09.4		2.32541
F58A4.9		1.11081		T28F4.6		0.551628
F21A9.2		-0.750564		C50E10.5		0.0365515
F41G3.14		-0.362391		Y39A1C.2	oxi-1	1.2822
C54D10.2		-2.01765		F22D6.6		0.673432
F29D11.2		0.291821		T01D1.4		-0.909424
F52D2.7		-0.252032		C47F8.8	nhr-81	-0.870908
K07C11.2	air-1	1.49157		JC8.11		0.189267
C15A7.2		-0.0435588		C05E11.3		0.949691
F32D8.2		-1.8368		F58G1.2		0.473181
Y102A5C.17		-0.62253		Y17G7B.2C		0.747558
K08G2.6		-2.02779		ZK1151.2B		-0.113174
C38D9.7		0.256104		M03A1.1B	vab-1	0.691207
F57C2.3		0.276031		Y80D3A.5		-0.0949947
F42F12.4		1.11823		K03A11.5		-0.955727
W03F9.4		-0.111827		M18.6		-0.0859439
C07A12.3	nhr-35	0.538255		H08M01.2		-0.254399
Y39A1A.12		0.29585		C27B7.1	spr-2	0.730559
C17E7.9B		1.52408		C31B8.4		-0.531378
Y67H2A.6	csn-6	0.725102		Y105C5B.17		-0.266059
C09H5.9	str-130	0.011965		F21A3.5		-0.367139
F42G9.9D	ptl-1	0.738666		F22E5.3	gcy-21	-0.403058
K03H1.2	mog-1	1.69837		R04B5.10		-0.796466
T19B10.4A	pqn-70	0.230027		C41C4.4	ire-1	0.248139
F07C6.3		0.489486		T25E12.11		-0.943837
F14D7.5		1.42018		T02C5.5C	unc-2	-0.73151
K06A5.8C		1.90831		T22F3.2B		1.0327
K02F2.2	dpy-14	-0.457557		F59B1.3		0.176833
T26A5.8		-0.286652		T07F12.5		-0.733581
F31F4.3		0.132201		W10G11.19		3.09135
T25B9.7		-0.0556818		F58G4.3		2.81369
C54G7.3B	lgx-1	0.204843		ZK616.7		-0.203298
F15A2.3		0.116796		C25D7.8		-0.345516
M01D7.5	nlp-12	1.91252		F26E4.5		-0.768927
C52D10.13		-2.38365		C17A2.1		-2.44021
K07A12.6	hot-5	-0.214959		F44G4.4		0.53315
C50E10.5		-1.6295		H06I04.2	sft-1	0.780073
M106.2		-0.36089		K01H12.4		0.468478
F53B7.4		-2.22598		W01C9.3	pqn-73	-1.5106
Y73B6BL.34		0.442426		F58A4.4	pri-1	1.78212
F29C4.7B		-1.31178		C02B8.4	hlh-8	-0.464581
T24H10.3	dnj-23	-0.575239		F41C3.5		0.354531
B0462.1		0.229132		F46A8.2		0.221887
Y48G1BL.5		-0.667351		C50D2.6		0.218698
M04G7.3		-0.104474		T21C9.8		-0.606795
C40H5.7		-0.86105		Y22F5A.2		-0.446592
T08G5.3		-0.715177		C30A5.5	snb-5	0.320299
H27M09.4		0.125326		M01B12.5		-0.114928
C29F4.1		-1.03033		M60.2		-0.040878
F20B6.1		-0.0202039		R52.8		0.505263
Y32B12C.3		0.70088		C06G8.1		-1.06764
F53B2.1		1.09955		K02H11.4		0.535399
C29F9.8		-1.11433		T23D5.12	str-5	-2.07325
C50E3.10		-1.12878		F42G8.4	pmk-3	0.257944
F59A1.4	str-89	2.2328		C35D10.8		0.957042
ZK849.2		0.319201		Y49G5A.1		0.0997826
C38D9.1		0.614565		Y102A5D.1		-0.969603
K06B4.1	nhr-51	1.0016		T20H9.5		-0.59947
C47A10.6		-0.993153		F26F12.6	srh-76	1.29555
R05D8.2	srj-18	0.312425		R06B9.2		-1.21505
C14F5.2	zig-3	1.75397		ZC21.2	trp-1	-0.853173
C29H12.3B		-1.00746		Y48G8AL.7		0.282703
F58H1.5		0.379018		F57B9.4A		1.7872
F32A5.5B		0.951505		K02E10.4		1.32499
F45H11.1		0.825233		H16D19.3		-0.372618
T26A5.4		-1.25612		W02C12.3A		0.477495
T28B4.4		0.752599		Y39A3A.2		2.31469
T09A5.2	klp-3	0.982481		E04F6.13	srd-58	0.114183
F52H3.5		0.592387		F18G5.5		-1.41461
F11A5.1	srh-281	-1.56095		K05C4.1	pbs-5	0.130246
R10E4.11		0.393565		VT23B5.1		-0.686245
K09A11.2		0.640765		Y46H3D.2	str-221	0.862689
F57B10.10	dad-1	-0.204052		C25E10.8		-0.381714
T21B10.1		0.258396		F26H9.3		-0.371235
Y44E3A.2	ace-2	-0.594184		C27D8.2		0.381591
Y113G7A.4		0.0352109		F42F12.2	zig-2	-0.630288
F08F1.1A	kin-9	-0.497786		C31C9.4		-0.124819
M01G12.13		0.174554		Y43D4A.3		0.591382
F54G8.3	ina-1	0.119479		R09D1.7		-1.40545
K01D12.7		0.0241677		Y41D4B.5		-0.36398
F14D7.7		0.00635595		Y48C3A.11		-0.333242
F12F6.7		-1.85543		F53H2.1		1.5536
Y39A3CR.6		2.0866		K08D9.4		-1.85101
F09E10.3	dhs-25	-0.864417		Y48D7A.2		0.411589
ZC334.1	ins-26	-0.323281		ZK795.3		-0.668542
W03D2.9		1.11692		ZK337.1B		-1.78278
ZC410.5		1.21433		H35N03.1	exp-1	0.717452
C52B9.6		-0.654357		F11D5.1B		-1.29276
C50H11.10		0.0924474		H28G03.1B		1.05445
H26D21.1	hus-1	-1.62714		C34E10.8		0.676831
Y94A7B.1	srh-292	0.349311		B0304.2		1.8782
C16C4.7		-0.691546		T04H1.8		-0.627742
T05H4.6A		-0.219461		B0361.9		-0.164
C49D10.5		0.886451		ZK697.1		0.156437
R12C12.6		0.803342		F44G4.6		-1.29343
C51E3.9		-1.70377		C23G10.7A		0.0314278
C18B10.1		-2.42398		Y104H12BL.1		0.0189523
EGAP2.3	pho-1	-0.990024		C48B6.3		1.01235
T21B6.1	dgn-1	-1.20962		F18G5.4		-0.683686
Y39A3B.4	srd-66	2.74261		T10H9.6	str-180	0.22942
Y45F3A.3		0.275828		Y20C6A.3		-0.0877011
B0035.12		0.254318		C13A2.9		-0.881072
Y48G9A.12		-0.294375		F44F4.2		-0.664332
F49E2.1B		0.341322		Y67D8B.4		1.52829
F53B3.5		0.724469		K10H10.3	dhs-8	0.423008
K05G3.3	cah-3	-1.1125		Y46H3C.3		-0.686511
B0546.2		0.0255387		Y92H12BM.1		-0.396541
T08B6.6	str-166	1.02846		E02C12.4		0.332402
Y102A5B.2		-0.496725		ZK1098.2A		-1.05616
K04C2.3A		0.0673559		K03A1.5	sur-5	-0.607417
F46G10.6		0.357134		F23B12.9	egl-1	0.132391
C26C6.1		-0.109535		W02B12.12		1.42004
Y22D7AL.10		-0.395676		C50D2.1		1.71716
F10B5.2		1.20045		T12B3.3		-1.50617
K08H10.7	rde-1	-1.35757		K09D9.1		-1.45257
B0280.13		0.483323		F37C12.3		-0.539576
Y43B11AL.2		0.69605		ZC328.1		-0.202761
C32D5.11		0.448885		F36G9.6		1.17959
C50C3.1		-0.374537		VC5.2		-0.321933
C07G1.5	pqn-9	2.17668		E04F6.7	dhs-7	0.847551
F11G11.12		0.378732		H23N18.5		0.795403
F32G8.6		-0.886427		C03G5.1		-1.26432
T23H2.5	rab-10	0.562873		C55C2.2	ssp-19	0.918485
C39H7.6	srd-12	0.614333		F33D11.9B		-0.776291
K04F1.13		-1.33932		F11C1.3		1.11796
F57H12.1	arf-3	0.946995		E02C12.9		-0.539819
F38H12.5		-1.25688		F52F12.3	mom-4	0.79812
F15A4.8A		-0.801563		C45G9.1		-0.961889
Y102A5C.10		-0.930614		F14H3.9		2.15443
B0280.12	glr-2	0.881446		T08D10.1		-0.536823
F47D2.10	srh-194	-0.326476		Y105E8B.5		1.89785
C07G3.10		0.421506		C18E9.8		0.404699
T10C6.10		1.03041		F22B7.1		0.403195
K09F6.5		-0.613246		F33H2.3		-0.292798
C13D9.5		0.687754		C18E9.11B	ooc-5	1.43757
C50F2.6B	fkb-5	1.26252		Y39G10AR.6		1.18706
F11A10.6		0.312274		K07H8.4		-0.20824
F42H10.3		1.00435		Y92C3B.1		0.481049
C53D6.3		-0.638004		F57F5.1		0.159766
T06E4.10		-0.340598		F11G11.12		0.65113
W08D2.4	fat-3	-2.41724		C52D10.13		-0.249802
F56F11.2		0.5754		Y2C2A.1		0.530271
T02G5.3		-0.0498924		R06F6.5B		1.04188
F08B1.1B	vhp-1	-1.35158		F02D10.1		-1.27328
F56C3.2		1.45417		F20E11.13		-0.100268
B0495.9		-0.161502		C29G2.3		-0.28983
ZK355.2A		-0.829209		Y26G10.2	srh-32	0.254342
C49A9.2		-1.24501		Y32B12B.4		-1.29124
M18.6		-0.123818		Y105C5B.25		-0.429241
Y57A10A.3		0.33331		F57A10.4		1.2099
F08G5.1		-1.99788		Y58A7A.2		-1.03326
F57A10.4		0.870894		Y41D4A.4		-0.781653
C23G10.5		-0.620959		T23F2.3		-0.31206
R13A5.1B	cup-5	0.0611907		F13E6.5		-0.778568
Y45G5AM.6		-0.163662		B0035.6		-3.05407
C15H9.3		0.0205515		Y47H9C.13		-0.0102472
C15C6.3		-1.853		M01B2.3		-0.829208
F59B2.2		1.17432		T14G12.5		-0.632813
F59A3.6		1.6177		T07C12.5		-1.38598
C07A9.7B		0.129408		F59B1.4		0.37099
Y48G1C.9		0.00537037		Y51B11A.1		-1.02345
Y25C1A.12		-1.14347		T28F4.5		0.130065
C50E3.2		-0.522728		F21C10.6		0.395996
F36H9.4		0.396355		C18D11.2		0.135555
B0035.5		0.3429		F32A5.3		-0.548955
C14C6.6		0.662944		K02E2.2		1.30537
Y54G2A.16		-0.646683		F27C1.13		0.316891
C49A1.5		1.41147		F20E11.8		-0.503382
C37H5.3B		-0.396249		ZK262.1	srh-207	-0.356233
Y42H9AR.2		0.45562		B0524.1		-1.35954
C18E9.8		-0.354889		Y47H9C.5	dnj-27	-0.117455
ZK1073.2		-0.448082		C27D6.4C		0.607668
H16O14.2		-0.845079		F15D3.3		2.23678
ZC239.4		2.26736		F52F12.6		0.131322
Y97E10AR.1		-0.861849		F09F7.4B		0.000419568
ZC404.10		-0.398635		F22D6.11	gly-18	1.631
ZK1151.3		1.30882		T27C5.8		-0.445049
C14F11.1A		1.0678		R52.1		0.510987
B0285.6		-0.209181		C02E7.5	srh-23	-1.0783
F42G8.12	isp-1	-0.208095		T07D4.2		-0.60182
C26C6.4		-0.663106		F41E6.6		1.35649
ZC317.3	glc-3	0.189574		E04D5.2		0.0830287
F30A10.6		0.686232		ZK1251.5		-0.92214
C27C7.3	nhr-74	-0.921991		T19B10.10		0.0812173
ZC395.5		0.640943		C42D4.9	str-220	1.56525
F22B7.1		1.32481		T23C6.3		0.138369
F09G2.3		0.084434		F37H8.1	lir-3	0.141953
C50C10.5		-2.21479		T12B5.2		0.981601
Y43F4A.3		0.0175247		EGAP2.2		1.29758
Y54F10BM.11		1.05522		R07H5.6		-1.12717
T06E6.12		0.218348		DY3.6		-0.480979
H06H21.6		0.848157		K08F8.5A		-0.290503
C29F9.4		-3.47448		Y59A8B.5		-1.70842
F41G3.6		-0.663162		C31E10.4		0.28396
D2013.10		0.469981		B0035.15		-0.735032
ZK938.7		1.56905		F10D7.1		0.232089
C30G12.4		-0.700744		M03F8.5		-1.97909
F36D4.3C	hum-2	-0.796506		Y32B12A.4		-1.16405
T04C10.4		-0.662787		F53A2.8A		0.164741
E04F6.4		0.815268		F59A1.13		0.380576
Y106G6A.2A		-0.734844		F09G2.4		1.88677
C49A1.4		-0.345921		R12E2.3	rpn-8	0.107104
F31F4.13		0.243417		C17C3.10		1.85461
F44E7.5		1.40977		Y75B8A.5		-1.102
B0334.10		-0.102315		W03B1.9		-0.735026
M05D6.1		0.101818		Y43F8C.13		1.66588
W05B10.3		0.0503614		T09A5.6		-0.823012
C48B4.9		0.557917		F58A4.7B		0.849069
M02E1.1B		1.01494		C33F10.13		-2.01816
C17G10.4C		-1.10448		ZK1248.16	lec-5	-0.154856
F15A8.5		0.556615		Y22D7AR.2		-1.16502
F12F3.3		1.15984		C47E8.7	unc-112	-0.0568371
F45C12.14		0.29945		C18B10.1		-0.619934
Y69A2AR.25		-0.897659		ZC416.8A	unc-17	1.38394
F59A1.9		-0.45037		F42A10.7		-0.0265266
H25P19.1		-0.497557		F07C3.2		0.921913
F58A6.6		-0.385843		C54F6.3		-0.0293143
F43E2.11		0.629937		F40F11.1	rps-11	0.619414
F21F8.7	asp-6	-0.796118		F21D5.6		0.0552388
D1043.1		1.36339		T01G6.10		-0.336008
F08B12.1		1.56459		F11A10.6		0.032328
T22B2.4		-1.35169		H19N07.3		-0.0222448
Y55F3AM.1		1.09567		F49E8.7		1.37644
C41G6.10		1.06862		F42A10.4B	efk-1	1.74724
K10D3.4		-1.28859		R08H2.6		-0.320775
E03G2.1		1.03473		B0025.2	csn-2	0.642832
F59F5.7		-0.0274587		Y39G10AR.12A		-0.709687
R10E4.4	mcm-5	0.475275		VC5.5		-0.846675
K05C4.1	pbs-5	-1.01576		R144.1	klp-6	-1.28851
C30F12.6		-1.56375		F57C12.4	mrp-2	0.566848
Y69H2.3D		2.64098		F02E9.5		0.938368
F12A10.8		-0.101396		F38A5.3	lec-11	-1.35423
ZC190.7		-0.879417		Y39A1A.6		2.35272
T02E1.6		-0.357879		K02E11.5		-0.723444
F13H8.8		-1.151		Y49F6C.4		-1.22019
ZK512.9		0.616929		K07B1.3		-0.362795
F40F4.6		0.186744		C53D5.6	imb-3	-1.00504
C17H1.3		-1.3155		M4.2	puf-4	0.424458
C14C6.1		-0.729498		C05H8.1	ckk-1	1.56669
C47E12.5		0.663533		ZC247.3	lin-11	-0.125707
T01G1.1	klp-12	0.385477		F14F7.3		0.564499
C50B6.12	str-37	0.621079		ZK328.7		-0.500603
C01G12.3		-0.269656		Y47D3B.4		-0.981412
C41G6.9		0.260721		T06C12.5		0.109632
F58G1.9		-0.266567		T27C4.3	str-30	0.106195
M01D1.1	str-148	-0.342298		Y79H2A.3		0.192269
C55A6.2		-1.3654		F42A8.3		1.50964
Y94A7B.3	srh-291	-1.15085		T09F5.3	str-45	-1.01592
ZK973.2		-1.85639		R07G3.2		-0.354099
F01G10.10		1.45408		B0294.3		1.35556
Y44A6D.2		0.0801331		C18A3.4A		1.1978
ZK1058.3		0.12619		F59D12.1		-0.654943
M01D1.10		-0.0725372		K08C7.7		0.363952
C17G1.5		1.55178		R13A5.11		-0.330272
F11C7.5		1.33948		T04H1.9	tbb-6	-0.622946
M01E10.2		-0.495822		Y4C6A.1		-0.690263
EGAP2.2		1.56138		T23G11.2	gna-2	-0.479689
K09H9.5		-0.75313		F45D3.3		0.241417
Y57G11C.10	gdi-1	0.0223084		C08B11.4	nrf-6	-0.389185
F13A7.11		0.74351		E03G2.1		0.335813
T15D6.5		-0.271389		F27D9.2		0.0474102
F40F11.1	rps-11	0.706369		T25G12.1		-1.35278
H20J04.5		0.094078		C26F1.9	rpl-39	-0.00482592
K02E2.4	ins-35	-1.74759		T02B11.6		0.240999
Y95B8A.5	spn-1	-0.87999		K02B9.2		-0.581758
F54E2.3A	pqn-43	-1.27145		K08F4.1		-0.494288
F56F11.4A		1.44099		F30B5.6		-1.74814
B0564.3		1.3517		T23G5.1	rnr-1	-1.75766
T04A11.6	him-6	-0.109481		F59F5.2		-0.157606
B0464.2		1.99949		Y49E10.3	pph-4.2	0.218268
C14A11.3B		-0.738726		C06C3.9		-0.751221
F10G2.6		0.708656		Y41D4B.7	nhr-87	1.6946
F14D12.6		-0.821499		F49B2.5	kin-22	0.730562
ZK632.11		-0.233404		H06H21.9		1.73173
C49D10.7		-2.5809		T19B10.1		-0.257105
C03A3.1		0.491362		B0365.3	eat-6	-0.372569
F59B1.6		0.640423		C50C10.7	str-2	4.79591
Y46H3C.2		0.387531		K07A9.2		-0.0662011
Y48D7A.2		-0.0563661		K02E11.3		0.170745
ZK593.5	dnc-1	-1.55354		F53F1.8		-0.462527
T01H3.4		-0.267477		Y116A8C.32		0.563049
R09B5.11		-0.835124		F07C6.3		-0.0576567
M02F4.1		-0.481968		AH6.5	mex-6	-0.0943236
T18H9.7B		-0.65043		C05C8.6		0.839421
Y38A10A.4		-0.318677		F54C8.6		-0.191879
K07B1.5A		0.522539		K07H8.2B		-0.622514
F01G10.8	daf-14	0.426089		Y57A10B.3		-0.628818
C47F8.3		0.765587		F45H11.3		-0.29718
E03H4.8		-0.532531		C41G6.2		-0.516742
F57G4.5		-0.273587		F56D1.6		-0.834458
Y45F10B.11		1.32765		Y57G11A.5		0.0975811
F41E6.13B		-0.812669		F27C1.8		-0.825875
R10D12.11		1.09543		Y25C1A.12		-0.162009
F20D6.3	srp-8	-0.815444		Y17G7B.9	cyp-16	1.38252
T07F12.2		0.814998		T02B5.4		-0.838482
F59E12.3		-0.615494		C24G7.5		-0.142179
VW06B3R.1A		-0.135383		F31F4.8	srj-6	-0.566101
K06A5.8B		-0.273108		C17G1.2		-0.0717493
T04D1.4		0.643109		Y41D4B.8	nhr-92	0.89774
Y39B6A.32		-2.64023		Y102A5B.2		0.182518
B0286.1		-0.543122		R07A4.4		-0.578907
T08E11.5		0.13287		C43F9.4		-1.0082
C27D6.8	srb-3	-0.344387		F31F4.11		1.27856
F56H9.5	lin-25	-0.0567139		W09H1.2	his-73	0.471691
C29F5.1		1.1763		R151.7B		-0.202209
Y44F5A.1		1.32504		C39B10.1		-0.176481
B0284.1		-0.613916		F33D11.8		-0.342891
Y77E11A.6		-0.0834519		F13B12.2		3.56954
F10F2.7		0.4143		R03E9.3		-0.57465
F09B12.3		0.280759		Y102A5C.2		-0.640019
Y73C8B.3		0.667421		C11E4.1		-0.897365
T13H5.7	rnh-2	0.469245		R09B5.11		0.461404
F41E6.6		0.420634		C36C5.9		-0.338309
W03F8.1	tni-4	-0.166989		B0353.1		-0.823661
K01H12.4		0.65534		M163.3	his-24	0.689123
B0491.6		1.95236		F46A8.9		-0.582578
K02F2.4		0.0191557		F56F4.1		0.451351
M02H5.11	srh-35	2.34204		C44C3.7		-1.27846
F37B1.8		0.755835		K09H11.5		-1.24103
K08F11.1		-0.213593		F29C4.8		0.981805
W08F4.7		-1.69422		R11G11.9	srh-37	-0.236744
W10D5.3C	gei-17	0.13941		M05D6.1		0.703915
T22F7.4		-0.915697		C25H3.9A		0.15083
K07H8.1		0.105672		H12I19.5C		0.447302
F13E6.3		-1.44522		F23H11.7		-0.443376
C40H5.6		-0.348614		C34D4.8	str-48	0.246663
Y71F9AL.10		-1.41517		C16C4.13		-0.127138
F45H11.2	ned-8	0.265103		Y74C10AM.1		0.0233007
C27D6.4C		0.369585		F08H9.5		-0.123947
Y94A7B.7	srh-303	0.536048		C05C8.1		0.273502
C27C12.7		0.878903		Y25C1A.9		-0.868951
C41G7.4		-0.00739577		ZC196.5		1.06594
C16A3.2		-0.775469		F10G8.7		1.60311
F47B8.11	sss-2	-2.2494		F12A10.8		0.455263
F18E9.6		0.186786		T06A1.2	srj-16	0.188569
F40F8.1		0.926564		T23F11.3		-1.03093
F31E9.3		-0.953824		F15A4.4		2.43351
F56H6.11		1.39428		F47D2.5		-0.53082
F58G11.6		0.110492		C02B8.7		-0.946046
C04F6.4	unc-78	0.0103356		Y110A2AL.14		-0.988965
B0496.4		-0.294447		K09E4.4		-0.667001
F19G12.7	pqn-30	-0.38847		F23F12.12		0.319275
F14E5.6		2.14077		C44B9.3		-1.32631
F26F4.4		0.448155		C43C3.3		-0.964956
R06C7.3B	dhp-1	1.0095		T03F7.6		-0.0592041
R166.4		-1.31785		T19B10.4A	pqn-70	0.702803
ZC196.9		0.541941		K02F3.1		-0.891951
Y37D8A.3		-1.47316		F59G1.3		0.115247
F01G10.6		-1.96843		Y73B3A.15		0.174551
F29C12.5		-0.448286		E04F6.4		1.32945
F32F2.1		-0.761202		F21H7.9	gcy-20	-0.187977
F42E11.1	pgp-4	-0.985136		B0024.12	gna-1	-0.630801
Y34B4A.7		-0.599911		H01A20.1	nhr-3	-0.322942
Y66H1A.5		1.11357		T22D1.9	rpn-1	3.73279
T22F3.4	rpl-11.1	0.311785		F07C3.5		-0.610904
F56G4.1		-1.27675		F45F2.6		-0.476199
R13D11.9		1.30973		R05A10.6		-0.0774541
C25F9.2		2.06711		F33H1.5	srd-1	0.156512
F53H4.4		0.361274		T04B2.2	frk-1	0.902204
ZK945.3		-0.642471		F59D6.6		-0.122507
T01B10.2		0.322273		C40H1.5		-0.258962
C37C3.3		0.72868		Y37A1B.2B		-0.439708
C48E7.6		0.211598		F12A10.7		2.18034
C44C8.1		0.203903		Y38A10A.1	srd-20	-0.919925
C14B9.6B	gei-8	0.458919		F47C12.10	srh-222	-0.600976
ZK105.4		0.418228		C44E12.1		-1.55477
C48D1.1		-0.693164		C24A3.6	twk-2	-0.173772
C36C5.10		1.4693		F32E10.4	ima-3	0.446426
F58E1.10		0.831717		C29F5.2		-0.115458
K06C4.17		-0.850698		C29A12.4		0.394469
B0365.3	eat-6	-0.799375		T01C1.1		-0.729754
C55A1.4		0.538715		F31C3.3		-0.150744
Y95B8A.2		-0.642615		C02F4.2	tax-6	-0.808951
B0244.5		0.450654		JC8.6B		0.986741
F20E11.5		-0.158254		ZK381.2		-1.07102
F13C5.1		-0.0212225		T24A6.14		-0.874946
B0365.2		0.715367		K04A8.8		-0.25605
R74.2		-1.13949		T10D4.5	srh-71	-0.429749
F59E12.1		-0.24967		B0412.5		0.483118
F18C5.8		1.61589		K03B4.3B	taf-10	-0.554245
C24H12.1		-1.14713		Y34B4A.4		-0.793747
Y54E5A.6		-0.187982		Y82E9BL.14		0.440784
F54G8.1		-1.01423		T01H3.4		0.0186934
F55A8.1	elt-5	1.0668		C55A1.2		0.250219
Y80D3A.7	ptr-22	-0.978799		Y105E8A.12		-0.206177
K07E8.6		0.0339735		F19D8.2		-0.805855
C13C4.5		1.29396		F11A10.5		0.928766
C16A3.3		0.455927		C14H10.2		4.08354
H28G03.6		-0.116036		T01G6.9	str-256	-0.235254
F43G9.1		0.00140597		Y82E9BR.16		0.718021
T10H9.6	str-180	1.38734		T19B10.7	ima-1	2.63128
F59C6.8		0.577942		R11.3		-0.203867
R31.1	sma-1	0.519001		F15A8.5		1.22383
B0207.4	air-2	0.732293		C54D10.1		0.270953
C26B2.8		-1.52959		K12D9.10		-0.113236
F44F1.6B		-2.18028		F09G8.9		1.03895
T12D8.2		0.198788		F45E1.7		-0.452219
Y57G7A.6		-0.223104		C38D9.4		-0.16516
JC8.6B		0.483381		F10D7.2		-0.608655
F49F1.1		-1.56658		Y11D7A.13		-0.401777
C14A4.14		-1.39151		Y57A10C.1		-0.86779
ZK792.7		-0.808252		W01C8.6	cat-1	0.907055
Y38F1A.10		1.73863		F31A3.1	abu-3	-0.584434
ZC196.3		-0.749907		Y106G6D.7		-1.13822
C51E3.3		0.721327		F54D7.2		-1.56821
F56H11.1A		-0.242586		R05A10.3		-1.0434
F53B1.8		0.0650983		R03H10.4		-0.48411
F32E10.7		-0.958249		Y79H2A.1	pqn-93	0.184798
K07C11.10		-1.45611		T01C3.1		0.135435
T07F12.5		-0.548639		ZK622.3C		-0.593921
Y2H9A.4		0.612367		B0024.4		-0.171107
C39H7.7	srd-13	-0.0719848		C43D7.7		-0.545021
B0207.12B	avr-14	-0.171313		F29D10.2		-0.961025
C49H3.12		1.14707		T20H4.4	adr-1	1.15351
C17B7.9		-0.793422		C44B7.3		-0.133716
Y47H9C.9		0.253162		H09F14.1		-1.22107
Y17G7B.5	mcm-2	-0.39053		T05A12.1		-0.189078
C49G7.9		1.42831		R90.2		-0.164384
H10D18.5		-1.05579		F40F8.10	rps-9	0.301173
F08C6.2		1.51825		W03G1.9		1.41307
B0399.2		0.689712		Y56A3A.18		0.617977
Y48B6A.9	hot-7	-1.1226		R08B4.1	grd-1	0.652225
Y38F2AR.2		2.61433		Y73F8A.20		0.572788
K09C6.5		0.0963395		M151.2		-0.183213
H10E21.4		-1.46228		F54B11.8		0.945276
T13B5.4		-0.283081		C27F2.10		0.048357
T06A1.2	srj-16	-0.569627		F26D10.8	str-187	-0.472571
C14A11.2		-1.31816		B0496.2		-0.957099
F16H11.5	nhr-45	1.00497		Y57G11C.2		0.825006
C50D2.4		-0.03662		F54H5.5		-1.40305
B0495.2		0.478092		Y71F9AM.6		-0.825188
F08B12.2	prx-12	0.33494		F40A3.7		-0.383297
K03H1.4		0.939913		M110.2	twk-14	0.773616
F02C12.2		0.164586		ZC239.4		2.48753
W09G3.2		-0.971757		C44H9.1		-0.437264
H14A12.2B		-0.685442		F45F2.2	his-39	-0.928659
F01D4.4		0.498175		C54F6.6		0.28864
K01A12.3		-0.597117		F58F9.2		-1.07062
B0218.7		1.19739		Y71G12B.16		-0.544615
F58G6.6		-0.292411		Y39B6A.19		-0.60229
F42G9.8		-1.53386		R10D12.6		0.184268
Y47D3B.10	dpy-18	-0.210841		F55B12.8		-0.625699
C47A10.4		-1.02688		T12A7.4		-0.766133
F09F9.1		1.53722		T25B9.4		-0.0429663
F59E11.16	str-87	1.60988		C34D4.12	cyp-12	0.61896
F53G12.9		-1.56635		F55E10.6		-0.31517
C25A1.11	aha-1	0.606005		T19A6.4		-0.812949
Y9C9A.18	str-159	-0.969013		C14F11.1A		1.2791
ZC374.2		-0.852092		F19G12.7	pqn-30	-0.384136
F27D9.1	unc-18	1.70827		C43E11.7	ndx-7	-0.185164
T02B11.6		-0.562615		B0391.4	str-12	0.179002
Y43D4A.3		-0.0324466		Y51A2D.7B		-0.904532
R13F6.9	sma-3	-0.386963		AC3.6		-0.620346
F55A12.8		0.290143		T09B9.5		0.142886
R02E12.2		-0.677062		C07G1.5	pqn-9	4.02251
F13E9.10		2.86479		T10B11.3		-1.03704
F27D9.2		1.00713		Y76B12C.8		0.439163
K08D10.11		-0.0919568		K10C2.2		-0.097114
K11G12.7	acr-3	-0.120353		T04B2.3		0.00946109
F15B9.3	far-5	0.795681		Y24F12A.1		0.323399
Y38H8A.2		0.257107		K03H9.1		1.49498
C35D10.4		0.0805071		E04A4.6		1.08447
E02C12.4		0.102168		Y50F7A.2		-0.428341
Y82E9BL.6		0.718597		Y45F10B.1	tsp-5	1.51272
C50H11.11		1.01828		R10D12.4		-0.589248
C46F2.1		-0.573287		T21B10.2B		0.374467
Y47D7A.14		-0.291084		K06B9.4		1.14598
C27C12.3		0.10882		F19F10.5		-1.65429
T03E6.7	cpl-1	-1.44029		Y71F9AL.7		1.18135
C48E7.5		-0.658371		C12D5.4		-0.468725
H27D07.6		-0.970949		Y54G2A.21		0.484308
B0228.7		-0.520445		F44B9.2		0.438042
C50B6.7		-1.11903		Y49C4A.6	srj-53	-0.133563
D2062.2	sri-37	-0.600283		T03G11.4		-0.0635001
C15B12.1		-1.2235		F30F8.5		-1.39592
T07C4.5		2.7916		F39D8.3		0.249084
K02E11.3		0.171481		T04F3.3		-0.513555
T01C4.2A		-0.117635		F44C8.10		-1.00844
C10C6.5		-1.02096		K04B12.2		0.591354
F56A3.1		-1.23289		F19B10.5		-1.11538
T28D6.6		-0.386517		Y69A2AR.18B		-0.515875
F22E5.11		-0.344265		T19D12.8		-0.468905
C24A1.4		0.56907		Y55D5A.6		-0.183723
C29F3.5		-0.455154		E04F6.5		-0.274885
K02D10.1B		-0.189643		W09H1.5		1.47697
Y54E2A.4		1.23435		ZK1058.3		0.623734
C49F5.3		-1.15206		K09C4.6		0.217699
F46H5.5		-0.658165		F46F5.8		0.535832
Y54E10BR.7	mod-5	0.632218		C06A8.9	glr-4	-1.03238
C27B7.1	spr-2	-0.0405957		F54G8.2	dgk-3	-1.00018
H04J21.3B	gip-1	-0.293234		C29F9.7	pat-4	-0.0498972
T22C1.1		1.89931		H12D21.8		0.61722
C08D8.1		0.409623		ZK75.1	ins-4	-0.84423
H20E11.2		0.300168		Y17G9B.2		-1.35713
T27F6.7		0.564177		K02A4.1	eca-39	2.98135
D2024.7		0.417032		C06G3.6		0.213772
F37C12.13A		-0.815467		F13B9.6		0.0480599
C49G7.11		2.9911		F56F10.2		0.28094
H24D24.2		-0.321748		T12A2.9	srg-8	0.241223
C30E1.6		0.234186		Y66H1B.4		-0.945577
F28D9.4		0.18212		K11D12.8		-1.36787
K02F6.7		2.14773		C28H8.1		0.364287
T02E1.5	dhs-3	0.412894		H16O14.1		2.62588
F14D2.4		2.18756		T10H4.7		-0.327248
F09E5.13	agt-2	-1.09038		C52B11.2		-0.656494
C30B5.3	cpb-2	-0.0753147		F21F3.2		-0.678382
ZC482.7		-0.150564		ZK1225.2		-0.573972
K07E8.3		-1.73245		T16H12.2		-0.622154
C50F4.12		-0.253485		Y97E10B.1		-0.8255
W07A8.3	dnj-25	-0.927925		F32H5.7		0.943871
C53A5.10		-0.480384		C50H11.2		-0.0377304
E02H1.3		-0.750045		C49D10.8		0.872307
K03E5.5		0.557794		C15C7.4		-0.942938
Y51A2B.1		0.445036		Y43F8C.5		0.69542
T03A1.3		-1.05107		Y71F9B.10A		-0.00504136
C52A10.2		-1.45147		ZK1248.7		-0.516934
C27B7.4		-0.700724		C52B9.5		0.636071
C01A2.6		-0.382359		T08A11.1		-0.803253
K06B9.4		0.251326		ZC132.2		-1.6674
T02G5.6	msh-4	-0.0240779		F10E7.3		2.27559
W01B6.5		-1.03981		Y17G7B.7	tpi-1	0.731548
K03E6.5	unc-1	0.410008		F55A12.5		-0.937202
H06I04.5		-0.0842976		R07B5.3		-1.00604
T05H4.7		-0.207007		F38B6.4		1.89375
F13G3.1		-1.8317		K02B2.3		1.01247
F14F8.1	str-61	1.14552		F58E1.3		0.152558
C33F10.11		0.205925		Y81G3A.5		-0.966017
T02C5.5C	unc-2	-0.789701		Y71H2AM.22		-0.487213
F26E4.1	sur-6	0.383648		F58E1.5		-0.42084
Y74C10AL.2		-0.584524		F49A5.3		0.608503
Y106G6H.5		-0.0539227		Y116A8C.19		-0.282917
T15B12.1		0.833488		ZK1320.5		-0.274524
F20E11.10	srh-203	0.0115818		K03H1.8		0.335596
F52G2.1B	ndx-5	-0.899206		T07D3.2		-0.762838
T19C4.1		1.07669		F40G9.8		-0.983448
Y39A3A.2		1.9074		C44H4.6		0.169167
C30F12.7		0.154022		K12H6.9		-0.120213
F56D2.2		1.74199		C13D9.4		0.561671
T08B6.2		-0.501115		F28C6.10		-0.225924
R52.3		1.33791		C32H11.2		-0.19935
Y50D7A.9		-1.25418		F10C1.2A	ifb-1	1.47363
F57C12.5A	mrp-1	-1.41211		C56E6.5		-1.60501
C18H9.3		0.682789		R10E4.11		2.00474
E03H4.5		0.370667		C08F1.8		-0.555723
C15C6.4		-0.40034		ZC132.4		-1.91752
K01A2.8A		-0.917815		F40C5.1		-0.961911
Y67D2.3		-0.548798		C02B8.3		-0.506052
M04C3.2		-1.10174		F54D7.1		-1.08128
K12D9.10		0.0777497		Y37H2A.8		0.26071
Y113G7A.1	srh-233	-0.408767		T05E11.1	rps-5	1.0922
T02G5.9B	krs-1	1.47105		F53H8.1	apt-7	0.300834
H21P03.2		-1.19886		F53F10.3		1.62856
Y105E8A.19		3.40794		F36H1.2		1.14726
Y57G11C.8		-0.181022		F07H5.13		0.0251399
Y51H7BR.1		-1.61111		T02E1.6		0.8168
Y55F3AM.3B		-0.309647		C17H11.5		0.774708
ZC239.9	sri-48	-0.317715		K03C7.3		-0.120423
R04F11.2		0.0533775		Y71H10B.1A		-1.16789
K04G2.9		-0.718231		C06A5.7A	tmd-1	-0.107058
C50H11.12	str-40	0.802172		K09G1.4		-1.68242
Y43F8B.9		-0.277626		ZC196.3		1.61426
F33D4.6A		0.505938		B0414.6	glh-3	-0.302058
Y57G11C.14		0.685546		K03E6.5	unc-1	0.302038
T04F8.6		-0.368911		T08G5.8		-0.267506
Y46G5A.7		1.4524		Y39C12A.6		-0.271609
C14C11.7		-0.495837		F47B7.5		0.767147
ZC410.7B	lpl-1	0.430795		B0303.7		-0.243866
Y51H4A.10		-0.501794		F41E6.13B		0.242133
Y38E10A.2		0.796397		B0240.3	daf-11	1.34327
H13N06.4		1.03839		F57G8.9		-1.86433
F22B7.13	gpr-1	-1.06122		K04H4.5		0.46251
F08G2.7		2.22426		Y57G11C.19		-0.529436
F54D5.3		-0.625947		K09H9.2		-0.517039
F56H11.6		-0.381798		R08E5.2		0.14539
H12I19.1		0.126088		F18C5.8		1.30701
F53B1.3		-1.12788		C43G2.5		-0.808287
K03H1.3		0.370596		T02E1.1	spe-12	0.426135
K08B4.1A	lag-1	-0.00266566		F59E11.1		-1.61277
F19F10.8		1.25036		F22G12.6		-0.330967
T24D8.3	nlp-22	0.355771		C48E7.1		-0.8491
ZC239.10	sri-53	0.781712		C54A12.4		1.41906
C50C3.7		-1.48682		F28H6.3		-0.739146
C55A1.3	str-248	-1.76523		F31B12.1A	plc-1	0.061572
T21E12.2		0.602793		B0379.3A	pqn-3	-0.203502
T01B7.8		-0.63499		Y47H9C.6	csp-3	0.45007
Y53G8AR.9		0.941298		Y67H2A.6	csn-6	3.60745
C52B9.1		-0.208273		F54F7.5	mes-1	-0.407242
F59B10.4		0.204545		T19D12.3		-0.303712
C06H5.6		-0.936506		E02A10.1		-0.15481
Y82E9BR.16		0.516281		F37A4.2		-0.147548
B0280.9		2.06617		Y48G1BR.1		0.225539
C17A2.3		-0.586054		T22B7.5		0.240823
F11D11.2		0.289719		C07H6.9		0.93144
Y105E8A.6		-0.398694		DH11.5		-0.0829571
C02F4.1	ced-5	-0.542279		T23H2.2		-1.42194
Y54G2A.9		-0.669004		T22G5.5		-0.0641813
T22D1.2		0.542398		Y44A6D.2		1.1094
T20H4.4	adr-1	0.689249		Y50E8A.9		-0.611607
F31D5.3B		-1.35811		F07B10.3	str-115	-0.683929
C49C8.6		-1.60565		T15H9.4		-0.625869
F01D5.6		0.695231		T18H9.7B		0.154167
Y45F10B.14	srd-10	-0.305548		F46A8.4		-1.06972
Y37A1B.12	tor-1	-1.54506		K10G4.4		-1.11681
H14A12.5		0.699687		T05G5.11		-1.16
F09B12.6	flr-4	1.39833		F10D2.9	fat-7	0.126353
M03A1.3	dao-2	-1.53371		T24A6.6	str-260	-0.175944
T02G5.12		0.377826		T09B4.5		0.629797
K02A2.2	srd-55	-0.374654		D2045.9		-0.132119
Y76G2A.2		0.175504		B0286.4A		0.258491
M04G7.2		-0.510076		F31F4.3		0.259786
Y119D3B.6		0.19247		C18G1.7		0.865476
F17E9.3		-0.244579		F11E6.5	elo-2	-0.851268
F59B1.3		-0.93591		Y48G8AL.10		0.196255
F59B8.2		-1.06741		F52D2.7		1.22784
B0261.4		1.38953		C08F11.11		0.120602
F52E1.13A		-1.55932		C12D8.10B	akt-1	3.38518
F41E6.7		-1.55348		F58E1.2		-0.358783
C47E8.8		-0.100285		T24E12.11		2.46008
F59D8.2	vit-4	0.804263		M176.8		-0.862921
C53C11.4		0.852277		C29F9.8		0.317278
T28F4.2		1.6495		F37A4.5		-1.04234
B0491.7		0.633221		Y47G6A.7		-0.423255
Y102A5C.18	efl-1	1.10402		C50F4.16		0.0236894
Y34D9A.4		1.05079		F08C6.3		1.17682
W05H7.4A		0.61004		F25H5.8		-1.56185
F44B9.9		-1.18607		F11D11.7		1.89295
Y47G6A.24		0.75042		T19D7.6		0.0507347
C30G12.3		-0.312963		F28C6.9		0.235958
F32D1.5		0.0562464		B0284.4		-0.230357
F37B4.5	srh-270	-0.346137		B0034.3A		-1.19524
C27F2.6		-1.68148		T19D12.9		0.205636
T10D4.5	srh-71	-1.31678		C18F10.2		-0.455873
T22B7.5		-0.425156		T24A11.4		-0.0366562
C05B5.7	rgs-1	-0.746159		T27F7.1		-2.10166
F49E8.7		-0.839341		ZC116.3		-0.105754
M02A10.3A	sli-1	-0.8723		T22H6.7	abf-6	-0.632514
C49C3.6		2.95887		F07G6.5		-0.244783
T12A2.11	srg-5	0.832532		C51F7.1	frm-7	-1.62841
T16G1.10	pqn-68	-0.00463298		W02B12.1		-0.556546
C16A11.4		-0.0418311		T14G8.2		-0.486693
C24F3.2		-0.034842		F01D5.7		0.130626
F08F3.8		-0.749499		F44A6.2B	sex-1	0.219966
C06C3.5		0.613831		Y71F9AL.10		0.433885
K08E3.6	cyk-4	-0.97386		T08B1.3		0.981041
F46C5.8		-0.15534		F09B12.1B		0.963552
C02H7.3A	aex-3	0.538725		ZK6.7B		-0.484171
F56D5.1		-0.346609		ZC239.12		2.20717
F08F3.3	rhr-1	0.910012		C24G6.4	nhr-47	-0.287452
C54A12.1	ptr-6	0.182242		C27C7.8		0.0368063
C24G7.2		0.754996		F19B10.6		-0.882926
F42H10.7		-0.560958		C10C5.2		-0.353985
C39B5.7		-0.576149		F22E10.2	pgp-13	0.779719
C15H11.3	nxf-1	0.423262		T19D12.4		-0.472468
T07H8.1		0.49511		Y102A5C.17		0.642321
B0205.10		0.618074		F58G1.1		-0.449943
B0205.2		-0.187969		F47F6.5		-0.888139
F55C9.4		2.11946		C15C8.2	cky-1	-1.45663
B0410.3		-0.673646		F45E6.3		0.350244
F21D5.5		1.20506		T03G11.1	pqn-62	0.0318372
C17G1.1		-0.359859		M02B7.4		-0.482402
D2045.2		1.00425		C43H8.1		-0.261662
R12E2.2		0.264872		C05D9.1		1.6921
Y75B8A.21		0.864064		F38C2.7		-1.14859
C38C6.6		-0.545779		Y52E8A.1		-0.789234
B0001.6		-0.0718745		F55G1.15		-0.865411
F44E2.8		-0.174877		F13A7.7		1.74386
Y47G6A.1		-0.901154		C17G10.2		0.0932217
B0491.5		1.31121		F09G8.2		0.545685
Y27F2A.3	sri-40	0.90615		Y38C1AB.5		0.158528
F20E11.3		1.12628		Y45G5AL.1B		1.57788
F58F6.4	rfc-2	-2.86572		C14A11.2		0.244531
C01G10.14		0.0985111		T26G10.1		0.82473
T24A6.13		-1.42447		F09B9.1		-0.372644
R06A4.4A	imb-2	0.0782795		C15A7.2		3.04167
T01B10.1	grd-4	0.43297		F52C6.13		-1.09979
T25G12.7	dhs-30	-0.631863		T24C4.1		-0.288576
Y48G8AL.10		0.347267		Y50E8A.4B	unc-61	2.02594
B0361.7		0.162617		F38E1.10		-0.971814
C48E7.8		0.577341		F40H7.3		-1.29778
F15E11.5		0.165857		Y66D12A.23		-0.959874
T09B4.5		0.683595		ZK856.13		0.654731
C44E4.1B		0.555084		R07E5.4		0.716955
C13B9.4		-1.34466		T28D6.4		-0.281383
Y110A2AL.12		-0.905101		C27H5.2A		0.451571
F59A1.3	str-92	0.371795		T23F1.6	pqn-71	-1.04581
T06C12.1	str-60	-1.97733		H12D21.2		0.00592013
K10C3.5		-0.939092		T16H12.1		-1.11087
B0244.8		0.783554		Y42G9A.3		0.121649
C24G7.3		-0.346049		M04B2.3	gfl-1	-0.684362
ZK666.7		-0.246379		T20D3.9		-1.15322
F08F3.2		-0.0951119		Y110A2AL.10		-0.446563
F56E3.3B	klp-4	-1.76578		F59D8.2	vit-4	0.759761
Y106G6D.5		-0.428468		C26F1.1		-0.33406
Y48E1C.4A		2.73682		F38C2.4		0.231026
K08D9.6		-0.910301		Y54F10AM.9		-0.837722
F07F6.2		-0.0418718		R09E12.4	str-238	-0.59442
F59D12.4	gpn-1	0.88368		Y71F9AM.4		0.0496813
B0454.5		-0.0403406		Y110A7A.20		-0.902664
K02C4.4		-0.283228		C49A1.4		-0.231186
W04E12.3		0.935073		F28F8.7		-0.992246
Y106G6D.6		-0.599059		C10E2.1		-0.756536
R166.2		-1.79203		C14F5.2	zig-3	0.234931
F01D4.1		0.579409		C04H5.6	mog-4	1.55007
C24B9.6		-1.17602		H19J13.1		1.72226
Y39G10AR.6		0.34036		Y69E1A.2		-1.52062
B0564.1		1.1726		T25B6.4		0.229757
T06A1.5		0.412273		F17A2.12		-0.273779
Y48C3A.11		-0.531536		F46B3.9	rap-2	-0.595827
Y39G8C.2		1.20574		C50F4.2		3.93621
T03G6.1		0.741758		W10G11.20		0.48007
F59A3.7		-1.04346		F49E8.5	dif-1	1.82061
C01F6.5		-0.0813615		C01A2.6		0.510468
C05E4.14	srh-2	0.635581		Y37H2C.2	skr-6	0.0971883
C13A2.3		-0.542879		F22D6.5	prp-4	-0.747109
T15B7.1		0.638957		Y41C4A.14	mrt-2	-1.3057
C55C3.3		0.950883		F19G12.5	srh-19	-0.0291077
T01C1.1		-0.624846		F23A7.4		-0.279191
Y39B6A.7		0.943922		F20E11.10	srh-203	0.555305
F26F12.7	let-418	-0.186349		ZC239.9	sri-48	0.579619
F31D4.7		-1.2181		M151.7		-0.220565
C32B5.12		0.918246		F40E10.1	hch-1	0.0849976
Y47D3B.5		0.477729		ZK616.2		1.04914
T28D6.9	pen-2	0.633997		F01D4.5B		0.628895
F40F4.1		0.554679		Y48G8AL.6	smg-2	-0.0223199
R02D5.7		1.9505		T22C8.6		-0.700715
F13A2.4		-1.62875		Y119D3B.7		-0.843116
C12D12.4		-0.9537		T16H12.4		1.02197
C45B11.1A		-0.298646		Y106G6H.16		-1.8004
Y47G6A.7		-0.964096		ZC196.4		-1.22021
F42C5.9		0.938136		T02E9.3		-0.882616
C49F8.2		0.0288937		F44F1.6B		0.618955
Y57G11C.9C		0.457235		Y56A3A.22		0.837079
D1086.7		-1.44031		R08C7.6		-0.518721
Y48D7A.1		-1.46005		T09F5.8	srh-278	-0.0046336
F37B4.13	srh-240	0.614802		K04C1.5		0.0339135
JC8.4		-1.39118		T15B7.1		0.0355293
C16D9.3		0.153933		T14G12.6		0.344658
T01G5.4	srr-7	0.0609465		C01B10.10		0.785413
F54E7.5		-0.759557		F58D7.1		-1.32159
T03F6.6		-0.611227		F11D11.4		1.19272
C47E12.8	dhp-2	-1.26892		F14E5.5		1.33103
F58H1.6		-1.0855		C27D6.9	srb-2	0.922224
C03G6.19	srp-6	0.242954		F57A8.5		-1.39772
F43G9.5		3.0882		K09A9.1		0.203701
W04A4.2		0.301931		Y59A8B.2		0.764842
BE10.4		-0.378396		ZK829.8	srj-1	-0.284796
F45E6.3		0.182753		F11A3.1		-0.488446
F39H2.2B	cyp-14	0.451478		K09H11.4		-0.984477
F46F11.3		-0.221726		T27F6.7		3.2371
B0212.1		0.0282838		F46B3.7		0.145026
C34B2.11		0.41952		W10G11.2		0.127977
C26B2.5		-0.459593		B0304.5		0.09113
T08B2.7B		-0.542207		T07G12.10		-0.537427
F11E6.2		0.514783		Y105E8A.25		0.30498
Y9C9A.8		-0.336967		T20B5.3		-0.199526
C50B8.4		2.82961		C36C5.2		-0.91464
Y47H9C.13		-0.550469		F54D5.9		-0.384911
F49H12.6A		-0.52702		C35C5.5	acr-13	-0.731699
ZK637.9		-0.796918		B0361.8		-0.418099
F11D11.6		-0.0302352		H37A05.2		-1.44816
Y71D11A.1		-0.343428		R02E12.2		0.505831
F54E4.1		2.81625		K05F6.9		-0.509365
ZC395.7	hap-1	-0.514506		Y46H3C.2		-0.518546
Y47G6A.4		0.47269		ZC395.6	gro-1	-0.741634
F21A3.7		-0.298311		H25K10.3		0.407909
C12D8.5		1.39218		C50C3.7		0.22988
F40E10.6		-1.49192		F52B5.1		-0.273669
C34E10.4	wrs-2	-0.874558		ZC190.6		2.45458
K01C8.2		0.598543		F39H11.1		-0.174411
F55F8.4		-0.287318		T01B10.1	grd-4	1.14959
ZK970.2		-0.876004		C09B9.7		-1.22655
ZC513.11	str-139	-0.776888		T12E12.5		-0.951026
T22F3.8		0.460558		Y38C1AA.2	csn-3	-0.892221
F56A6.4		0.936118		T20B12.5		-0.502955
F40F9.1B		1.42889		C32D5.2	sma-6	1.3243
C05D11.2		-1.12622		R10H1.4		-0.36542
F18E3.1		0.37866		F20B4.6		0.498602
C37A2.3		0.604762		ZC513.5		-0.833017
D2030.8		-1.02488		F54D10.7		1.77972
Y43C5A.2		-0.285085		Y51A2A.10		-1.04833
C34E10.8		-0.296607		F46B6.8		-0.774326
T01D1.1		0.138765		C11G6.1	taf-3	0.421078
Y76A2B.3		0.11228		Y54G2A.10		-1.18445
K03H1.5		-0.164703		C04F6.4	unc-78	0.533314
Y47G6A.18		-0.136141		W01A8.2		0.0923001
C13A10.1		0.354195		T02B11.1		-0.43917
ZK792.1A		1.49663		F42G9.8		-0.534207
C16C4.16		0.310912		E03H4.5		0.83327
F44B9.6	lin-36	-0.770397		F46C5.9		-0.316939
Y45G12B.2A		0.989193		F49E2.5B		-1.17805
T15D6.12		-0.274465		C25H3.7A		0.68594
B0250.5		0.455896		F22B7.9		1.40925
Y116A8C.23		0.897596		F12A10.6		0.718035
B0244.2	ida-1	0.638508		Y92H12A.4		-0.314342
T22G5.5		-0.00268639		R07B1.10	lec-8	-0.109509
H06I04.2	sft-1	-0.980545		C49H3.11	rps-2	2.01633
C14C11.5		-0.570019		F02C12.5C		-1.04128
T26A5.7	set-1	-1.46152		Y73B6BL.27		-0.215783
Y48G10A.4		0.822658		F44B9.4B	cit-1.1	0.196318
B0303.7		-0.61932		F14B8.2		2.04774
C14A6.1		-1.36628		ZK377.2B	sax-3	-0.0965067
C18E9.10		-0.190134		F26H9.8		-2.04675
D2007.4		0.100861		ZC404.11		2.36485
B0432.11		0.0877506		F14H3.11		1.86117
JC8.13		-2.21398		Y53C12B.6		-1.6338
B0334.6		1.13448		C45G3.4		0.391146
B0310.4		-0.0618967		ZK287.4		-0.642485
F21A10.1		0.231565		T09B4.1		-0.442031
F53G2.1		1.39501		F12F6.3	rib-1	-1.10955
C31B8.11	srh-38	1.43606		T01G5.2		1.02369
K07D8.1	mup-4	-1.79509		M79.1C	abl-1	-1.22298
W08F4.12		-1.57353		T19A5.5		0.297434
C29F7.6		1.42633		M106.2		0.296708
Y55F3AR.1		0.446195		T21D12.6		-0.103586
T06C12.4		-0.0106827		F19H6.3		-0.420517
F54F7.5	mes-1	-0.811475		K06H7.7		-1.20937
F45H7.2A	gei-1	-0.193989		F47D12.1E		0.910816
Y41D4A.5		-0.905473		C16D9.3		-0.0206629
M153.1		1.28275		K08C7.6		0.0341781
F31E3.3	rfc-4	1.19935		Y40H7A.11		0.555658
F21H7.9	gcy-20	0.380384		Y106G6H.13		-0.411923
C15B12.5B	gar-1	-1.10309		C03E10.5		0.0104906
C35E7.6		0.0219955		C50C3.6		-0.00463017
F21F8.9	str-136	0.776353		F47H4.7		0.0365741
C15H11.2		-0.476557		K08D9.2		-0.881969
C30C11.1		1.38398		C05D2.6		-0.866073
DC2.5		-1.3306		ZK697.3		0.235388
Y82E9BR.2		0.250383		T02G5.2		0.149231
W01B11.6		-0.244055		Y53G8B.3		0.19988
T01H3.3		0.145266		B0244.10		0.706518
Y39C12A.4		-1.85165		W02F12.7		-0.60742
H27D07.2		-0.451403		T07D4.1		-0.392454
F28A10.2		-0.645364		F26H9.5		0.853074
T23H4.1	lep-1	0.75186		F08F8.5		3.06994
M151.3		-1.42889		F46G11.3		0.227998
W01B6.7	col-2	1.65036		F49C5.5		-1.54024
K02F3.1		-2.2338		B0393.6		-1.43209
Y87G2A.8		-1.08123		ZK84.4		-1.16233
C34G6.7B		0.776952		T08B2.9	frs-1	1.06131
F52B10.1	nmy-1	0.509268		ZC247.2		-0.32888
B0564.2		-1.08453		F15A4.8A		0.435429
C15C7.7		1.78176		C29H12.3B		1.07189
T02H6.5		0.139211		C15H9.2		-0.423916
F13D2.4		1.14056		K08E7.4		-0.981543
B0244.11		-0.623782		C37H5.2		-1.20496
C54E10.3		-0.721863		K02E11.2		-0.627218
B0379.3A	pqn-3	-0.924481		R31.3	osm-6	-1.20469
T12F5.5	pqn-64	0.411549		W01H2.3	rab-37	2.87784
C53B4.3		0.0528624		R07E5.13		-0.192568
C50H11.5		-0.267799		T23G11.1		-1.23324
F07D10.1	rpl-11.2	-0.259015		C16C8.12		0.892024
F56F11.1		-0.1623		F58F6.5		-0.116013
Y105E8B.1C	lev-11	1.87683		F15A4.2		0.217367
Y76B12C.4		-0.606636		F22E5.4		0.0505312
Y43F4A.4		1.18687		C30A5.10A		-0.784959
C05D11.13		0.24101		Y116A8C.9		1.58869
R09H10.5		0.12081		ZK1128.7		-0.448396
F57G8.6		1.1147		F52H2.6		0.570381
C05C8.1		0.355114		F07E5.9		-0.0155529
F55G11.6		-0.626757		Y37A1C.1B		0.0696371
Y22F5A.2		-0.446717		C44E4.6		-0.672563
E02D9.1C		1.38621		Y105E8B.2		-1.81572
F47G3.3		-0.42665		C38D9.7		0.938472
ZK270.2D	frm-1	-0.213721		F34D10.5	lin-48	-0.0478371
F39H11.5	pbs-7	0.203806		B0222.7		-0.210238
K04C2.2		-0.373851		F54H12.1C		0.292129
Y27F2A.2		1.1985		F47G3.2A		0.163368
H10E21.3A	nhr-80	0.243696		C41D11.5		1.02743
VC5.5		-1.55572		F32D1.9		0.696288
F46F11.6		0.779508		F32B6.7	ssp-32	0.507864
M106.1	mix-1	0.779017		F59E11.8		-0.957582
K07H8.4		-0.917857		Y97E10B.8		-0.431549
Y57A10A.1		0.544437		F47B8.3		-0.377413
ZC416.8B	cha-1	0.477541		ZC262.3B		2.18637
M03A1.1B	vab-1	-0.601693		Y106G6D.6		0.940638
T21B10.6		1.19889		Y19D10B.5		-0.498708
T08B1.6		-0.899495		Y9C9A.4	str-169	-0.15638
F19G12.5	srh-19	-0.830402		Y4C6B.1		0.36963
B0205.3	rpn-10	1.97974		C14A11.3B		1.87508
C09D1.1	unc-89	-0.104321		F32H5.1		-1.04363
F18C5.6		-1.9058		W07G1.6		0.22141
F02D10.5	flr-1	2.39853		R03G5.3		-0.629907
W03C9.1		1.13247		B0286.4B		-1.72299
Y23H5A.4		-0.742339		C04F12.10		0.592043
F31F6.1		-0.592274		C17A2.6		-1.21481
D2062.8	sri-38	-0.439928		ZK973.11		1.20108
Y57G11A.5		0.415933		T08G3.3	srh-142	-1.08875
C54D10.10		-0.364589		Y55D5A.3		0.0897782
F25E5.12	str-28	0.201623		Y102A5C.15	srh-206	-1.58565
F20G4.1		0.0435436		F22E5.16		0.472135
Y102A5C.20		-1.42578		F56G4.1		1.58552
F59D6.7		-0.576604		T25G12.9		-1.15763
Y71F9B.16	dnj-30	0.739326		F29C4.5		-0.209773
C07D8.6		0.0326522		C49H3.6A		0.00199831
C13A2.7		-2.606		F54D8.5		-1.19442
T02E1.1	spe-12	-0.486036		F41H8.1		-0.895513
H10D18.4		-0.325344		W07G4.6	srr-1	-1.37225
C27D8.2		0.196777		C05D11.13		1.14233
K03H1.8		-0.71899		Y105C5A.5	pqn-78	0.441549
H26D21.2	msh-2	1.28624		F28H7.6		1.04834
Y48G8AL.7		-0.222953		F02D10.6		0.13642
F48A11.1	chi-2	0.0859614		T02B11.3		0.163498
F57A10.1	str-9	0.945707		K07E8.10	sri-46	0.196349
F20E11.9		0.517311		F23B2.11	pcp-3	-0.0115709
Y54H5A.2		-0.0293709		C33G3.4		-0.415755
F55C7.7D	unc-73	0.586167		F21E9.1		-2.8128
B0336.4		0.605955		R07B5.4		-0.695427
C18C4.9		0.191199		Y66D12A.15		-0.113924
C11H1.3		-1.06986		T15D6.11		-0.66237
F13D12.2	ldh-1	-0.0201777		F38A3.2		1.50264
C17B7.2		-0.0195422		F40F8.1		0.86805
F37C12.17	srb-7	0.399337		R06C7.3B	dhp-1	0.790139
F01G10.1		0.531878		F45G2.9		1.21143
ZC155.7		2.86195		F59F4.2		0.760912
M151.2		-2.1641		B0564.2		0.283916
C54E10.2		0.759918		T16A1.9		-0.19992
T19B10.10		-0.329356		Y9C9A.8		-0.302318
F55B12.6	str-165	-0.693104		Y105C5A.16		-0.614664
F22B5.4		0.154052		C09E7.3	oig-1	-0.225524
F02E9.2B	lin-28	-1.39301		C36A4.8		-0.974268
F55G11.5		1.12343		Y106G6D.5		1.38505
F46B3.9	rap-2	-0.28101		T05H10.2	apn-1	0.369735
C50C10.4		0.798276		Y38E10A.15		1.866
Y49C4A.6	srj-53	0.384193		ZK177.5	ccp-44	0.656221
F41E6.11		-1.63219		C02E11.1B		-0.800142
Y71F9AL.8		2.39096		F54B8.2		-0.558285
F29B9.7		0.427992		C39E9.5		-0.350415
Y55D5A.6		-0.298887		ZK180.4		-0.353153
Y9C9A.11	str-156	-0.0524207		F07C4.7		-0.437423
Y105E8A.25		-1.596		C24H12.8		-0.243316
H01A20.1	nhr-3	-0.25586		H17B01.4		1.56376
C42C1.13		0.0290109		C44H4.5	tap-1	-0.719798
ZC395.6	gro-1	-0.421127		F40F8.8		-1.3271
Y104H12BL.1		-1.51779		C27B7.6		-0.460371
T02B5.2		-0.529657		C01G10.12	dnj-3	-0.01548
W04B5.3B		0.724663		K02F2.2	dpy-14	1.1803
C17E4.3		-0.267802		T19C4.5		-0.0233539
Y69A2AR.18B		-1.93441		C41D11.3		0.432195
F54D1.2		-0.56576		Y11D7A.7		-1.04896
F44A6.2B	sex-1	0.169414		C01B10.1	drh-2	-0.00801559
Y69A2AR.32A		0.599575		C05B5.5		0.0342957
R11G1.3		-1.19029		ZK892.1B	lec-3	1.28037
T09B4.7		1.24714		C50F7.9		2.39614
F28H7.6		-0.00644317		T23F11.2		-1.09722
ZK6.9	srh-62	-0.00073854		F39G3.4		-0.496243
T14G12.5		-0.784304		Y49F6A.4		-0.230595
F02E9.5		0.184369		T03D3.6	srj-45	0.568225
T22D1.1		0.14256		Y73C8B.3		0.174835
K03H6.1		-0.747454		Y4C6B.6		-1.939
F59B2.8		1.65465		EGAP2.3	pho-1	0.182154
F44E7.6		0.579129		R06A4.4A	imb-2	1.72013
Y47D3B.9		0.928757		F35E12.8		0.401911
M01B12.5		0.917364		Y54F10BM.7		0.0884119
C43E11.11		-0.32453		H38K22.2A		0.0376967
F20G2.2		0.54827		F55A4.10		1.35645
F22D3.2		-0.121214		ZK1248.1		-1.6707
F56A8.8		1.4787		C03H5.2		1.56148
C04F12.10		-0.662652		T27E7.5		-1.23199
C54A12.4		0.703396		C38C3.6		-1.2644
F09C8.1		0.228856		F14B6.2		0.439285
T09B4.1		-0.94667		W09G12.6		0.254144
R10D12.6		-0.0179348		C05D2.1C	daf-4	1.48686
C17H11.5		0.70956		M195.4		-1.04581
K11D12.4		0.480947		K09H11.3		-0.933177
F58A4.11	gei-13	-0.673849		C08G5.2		-1.35555
C16C8.16		0.140507		W02A11.5		-0.747485
F10E9.7		-0.447656		T03F1.8		0.253665
F38A3.2		1.12001		C53A3.1		-0.126329
Y105C5B.17		-3.45374		T01H3.5		-0.062762
F42G8.5		0.380543		Y71H2AM.3		0.221976
C08B11.9		0.700956		C50F7.10		1.05526
Y34B4A.5		1.09436		T28H11.1		1.36508
C46A5.3	col-14	-0.478221		T25F10.2	dbl-1	1.64314
C44B7.3		-0.529614		W04G3.7		-0.182222
C17C3.2		0.961833		Y59A8B.4	srh-134	-0.361964
T08G5.2		0.16505		F53A2.5	dro-1	1.44925
Y74C10AM.1		0.147448		T20G5.13		1.06034
F41H10.8	elo-6	-0.00972846		ZC196.2		-1.7623
Y54G2A.13		0.126774		Y106G6G.3		-0.935233
Y67A10A.4		-0.63799		Y34D9A.2		-0.00562968
F14F7.3		0.894476		F47C10.2		-0.141881
K07H8.2B		-1.42755		F36H9.1		0.727095
F01F1.12B		0.91229		F38B7.1B		-0.303137
F02E9.1		0.362963		T19B10.9		-0.94047
C01G10.12	dnj-3	0.11293		C07D8.2		-1.6369
[truncated: 17,542 more rows]
